# Supplementary material for: Symbiont‐Mediated Metabolic Shift in the Sea Anemone Anthopleura elegantissima
Source: Mol Ecol. 2025 Mar 17;34(8):e17722. doi: 10.1111/mec.17722 (PMC11974494; doi:10.1111/mec.17722)
Supplement: Supplementary file 2 — Tables S1‐S8. [file MEC-34-e17722-s002.xlsx]

## Sheet: TableS1
Table S1. Frequency of heterozygous sites in all 2bRAD sites in samples from each site.
Sample Site	Colony	Heterozygosity
Sares Head, WA	Colony 1	0.0042
Sares Head, WA	Colony 2	0.0045
Sares Head, WA	Colony 3	0.0046
Sares Head, WA	Colony 4	0.0048
Slip Point, WA	Colony 1	0.0041
Slip Point, WA	Colony 2	0.0043
Slip Point, WA	Colony 3	0.0043
Slip Point, WA	Colony 4	0.0044
Point Grenville, WA	Colony 1	0.0044
Point Grenville, WA	Colony 2	0.0045
Point Grenville, WA	Colony 3	0.0049
Clatsop Spit, OR	Colony 1	0.0033
Clatsop Spit, OR	Colony 2	0.0042
Clatsop Spit, OR	Colony 3	0.0046
Clatsop Spit, OR	Colony 4	0.0047
Seal Rock, OR	Colony 1	0.0042
Seal Rock, OR	Colony 2	0.0046
Seal Rock, OR	Colony 3	0.0048
Rocky Point, OR	Colony 1	0.0044
Rocky Point, OR	Colony 2	0.0045
Rocky Point, OR	Colony 3	0.0046
Rocky Point, OR	Colony 4	0.0046
Cape Mendocino, CA	Colony 1	0.0046
Cape Mendocino, CA	Colony 2	0.0047
Cape Mendocino, CA	Colony 3	0.0048
Harmony Headlands, CA	Colony 1	0.004
Harmony Headlands, CA	Colony 2	0.0043
Harmony Headlands, CA	Colony 3	0.0046
Harmony Headlands, CA	Colony 4	0.005
Jalama Beach, CA	Colony 1	0.0043
Jalama Beach, CA	Colony 2	0.0044
Jalama Beach, CA	Colony 3	0.0052
Coal Oil Point, CA	Colony 1	0.0041
Coal Oil Point, CA	Colony 2	0.0041
Coal Oil Point, CA	Colony 3	0.0046
Coal Oil Point, CA	Colony 4	0.0049
Ocean Beach Pier, CA	Colony 1	0.0046
Ocean Beach Pier, CA	Colony 2	0.0048
Ocean Beach Pier, CA	Colony 3	0.005

## Sheet: TableS2
Table S2. Statistics of the short-read and polished genome assemblies for Anthopleura elegantissima.
Statistics	Short-read	Polished
Number Scaffolds	7082	4217
Number Scaffolds >= 250 kb	350	560
Number Scaffolds >= 1Mb	9	20
Largest Scaffolds	1.26 Mb	2.29 Mb
Total Length	316 Mb	322 Mb
N50	407	279
L50	211 kb	322 kb
Gaps	0.23	0.25
GC	0.37	0.37

## Sheet: TableS3
Table S3. Summary of the annotated genome for the sea anemone Anthopleura elegantissima.
SeqName	Description	Length	#Hits	e-Value	Mean similarity	#GO	GO IDs	GO Names	Enzyme Codes	Enzyme Names	InterPro IDs	InterPro GO IDs	InterPro GO Names
Aeleg_00001	RecName: Full=Small ribosomal subunit protein uS5; AltName: Full=40S ribosomal protein S2	325	20	2.28074e-123	77.41	17	P:GO:0000028; P:GO:0000054; P:GO:0001731; P:GO:0045471; P:GO:0045903; P:GO:0071353; F:GO:0003729; F:GO:0003735; F:GO:0017134; F:GO:0019899; F:GO:0044877; F:GO:0070181; C:GO:0005654; C:GO:0005730; C:GO:0022627; C:GO:0032040; C:GO:0098794	P:ribosomal small subunit assembly; P:ribosomal subunit export from nucleus; P:formation of translation preinitiation complex; P:response to ethanol; P:positive regulation of translational fidelity; P:cellular response to interleukin-4; F:mRNA binding; F:structural constituent of ribosome; F:fibroblast growth factor binding; F:enzyme binding; F:protein-containing complex binding; F:small ribosoma…			G3DSA:3.30.160.20 (GENE3D); IPR005324 (PFAM); IPR014721 (G3DSA:3.30.230.GENE3D); IPR013810 (PFAM); IPR000851 (PANTHER); IPR013810 (PROSITE_PROFILES); IPR020568 (SUPERFAMILY); SSF54768 (SUPERFAMILY)	P:GO:0006412; F:GO:0003723; F:GO:0003735; C:GO:0005840; C:GO:0022627	P:translation; F:RNA binding; F:structural constituent of ribosome; C:ribosome; C:cytosolic small ribosomal subunit
Aeleg_00002	RecName: Full=Inactive rhomboid protein 1; Short=iRhom1; AltName: Full=Rhomboid family member 1	716	20	5.99011e-88	56.38	9	P:GO:0008283; P:GO:0016477; P:GO:0042058; P:GO:0050709; P:GO:0061136; F:GO:0004252; F:GO:0005515; C:GO:0000139; C:GO:0005789	P:cell population proliferation; P:cell migration; P:regulation of epidermal growth factor receptor signaling pathway; P:negative regulation of protein secretion; P:regulation of proteasomal protein catabolic process; F:serine-type endopeptidase activity; F:protein binding; C:Golgi membrane; C:endoplasmic reticulum membrane	EC:3.4.21	Acting on peptide bonds (peptidases)	IPR035952 (G3DSA:1.20.1540.GENE3D); IPR022764 (PFAM); mobidb-lite (MOBIDB_LITE); mobidb-lite (MOBIDB_LITE); mobidb-lite (MOBIDB_LITE); IPR051512 (PANTHER); IPR035952 (SUPERFAMILY)	P:GO:0042058; P:GO:0050708; F:GO:0004252; C:GO:0005789; C:GO:0016020	P:regulation of epidermal growth factor receptor signaling pathway; P:regulation of protein secretion; F:serine-type endopeptidase activity; C:endoplasmic reticulum membrane; C:membrane
Aeleg_00003	---NA---	510									IPR007074 (PFAM); IPR052613 (PANTHER); IPR029044 (SUPERFAMILY)	no GO terms	no GO terms
Aeleg_00004	RecName: Full=Probable endonuclease 4; AltName: Full=Endodeoxyribonuclease IV; AltName: Full=Endonuclease IV	402	20	1.07958e-91	66.91	6	P:GO:0006284; F:GO:0003906; F:GO:0005488; F:GO:0008311; F:GO:0017005; C:GO:0005634	P:base-excision repair; F:DNA-(apurinic or apyrimidinic site) endonuclease activity; F:binding; F:double-stranded DNA 3'-5' DNA exonuclease activity; F:3'-tyrosyl-DNA phosphodiesterase activity; C:nucleus	EC:3.1.4; EC:3.1.15; EC:3.1.11.2	Acting on ester bonds; Acting on ester bonds; Exodeoxyribonuclease III	IPR001719 (SMART); G3DSA:3.20.20.150 (GENE3D); IPR013022 (PFAM); mobidb-lite (MOBIDB_LITE); IPR001719 (PANTHER); IPR001719 (PROSITE_PROFILES); IPR001719 (HAMAP); IPR001719 (CDD); IPR036237 (SUPERFAMILY)	P:GO:0006281; P:GO:0006284; F:GO:0003677; F:GO:0003906; F:GO:0008081; F:GO:0008270; C:GO:0005634; C:GO:0005739	P:DNA repair; P:base-excision repair; F:DNA binding; F:DNA-(apurinic or apyrimidinic site) endonuclease activity; F:phosphoric diester hydrolase activity; F:zinc ion binding; C:nucleus; C:mitochondrion
Aeleg_00005	RecName: Full=Anoctamin-4; AltName: Full=Transmembrane protein 16D	835	20	3.70628e-139	52.37	27	P:GO:0007200; P:GO:0022607; P:GO:0030001; P:GO:0030194; P:GO:0034605; P:GO:0034767; P:GO:0035774; P:GO:0042391; P:GO:0050965; P:GO:0060438; P:GO:0061588; P:GO:0070254; P:GO:0098655; P:GO:0098662; P:GO:0106091; P:GO:1902476; F:GO:0005229; F:GO:0005247; F:GO:0042803; C:GO:0005783; C:GO:0009897; C:GO:0016324; C:GO:0031090; C:GO:0031982; C:GO:0042734; C:GO:0098978; C:GO:0120025	P:phospholipase C-activating G protein-coupled receptor signaling pathway; P:cellular component assembly; P:metal ion transport; P:positive regulation of blood coagulation; P:cellular response to heat; P:positive regulation of monoatomic ion transmembrane transport; P:positive regulation of insulin secretion involved in cellular response to glucose stimulus; P:regulation of membrane potential; P:…			IPR049452 (PFAM); IPR032394 (PFAM); mobidb-lite (MOBIDB_LITE); IPR007632 (PANTHER)	P:GO:1902476; F:GO:0005254; F:GO:0046983; C:GO:0005886	P:chloride transmembrane transport; F:chloride channel activity; F:protein dimerization activity; C:plasma membrane
Aeleg_00006	RecName: Full=Anoctamin-4; AltName: Full=Transmembrane protein 16D	1674	20	8.85747e-154	54.39	45	P:GO:0001778; P:GO:0002407; P:GO:0007200; P:GO:0015705; P:GO:0030194; P:GO:0030501; P:GO:0032060; P:GO:0034605; P:GO:0034767; P:GO:0035590; P:GO:0035630; P:GO:0035774; P:GO:0043065; P:GO:0045794; P:GO:0050965; P:GO:0060078; P:GO:0060100; P:GO:0060438; P:GO:0061589; P:GO:0061590; P:GO:0061591; P:GO:0070254; P:GO:0070588; P:GO:0072657; P:GO:0090026; P:GO:0106091; P:GO:1902476; F:GO:0005227; F:GO:00…	P:plasma membrane repair; P:dendritic cell chemotaxis; P:phospholipase C-activating G protein-coupled receptor signaling pathway; P:iodide transport; P:positive regulation of blood coagulation; P:positive regulation of bone mineralization; P:bleb assembly; P:cellular response to heat; P:positive regulation of monoatomic ion transmembrane transport; P:purinergic nucleotide receptor signaling pathw…			IPR032394 (PFAM); IPR049452 (PFAM); mobidb-lite (MOBIDB_LITE); IPR007632 (PANTHER)	P:GO:1902476; F:GO:0005254; F:GO:0046983; C:GO:0005886	P:chloride transmembrane transport; F:chloride channel activity; F:protein dimerization activity; C:plasma membrane
Aeleg_00007	RecName: Full=Protein HID1; AltName: Full=HID1 domain-containing protein; AltName: Full=Protein hid-1 homolog	711	5	9.849e-104	51.29	6	F:GO:0005515; C:GO:0000138; C:GO:0005797; C:GO:0005829; C:GO:0005881; C:GO:0098548	F:protein binding; C:Golgi trans cisterna; C:Golgi medial cisterna; C:cytosol; C:cytoplasmic microtubule; C:cytoplasmic side of Golgi membrane			IPR026705 (PFAM); G3DSA:3.40.395.10 (GENE3D); mobidb-lite (MOBIDB_LITE); mobidb-lite (MOBIDB_LITE); IPR026705 (PANTHER); IPR038765 (SUPERFAMILY)	C:GO:0000138; C:GO:0005797; C:GO:0016020	C:Golgi trans cisterna; C:Golgi medial cisterna; C:membrane
Aeleg_00008	---NA---	111									no IPS match	no IPS match	no IPS match
Aeleg_00009	---NA---	222									IPR027805 (PFAM)	no GO terms	no GO terms
Aeleg_00010	RecName: Full=Major facilitator superfamily domain-containing protein 6; AltName: Full=Macrophage MHC class I receptor 2 homolog	633	7	2.92557e-26	45.36	1	F:GO:0005488	F:binding			IPR036259 (G3DSA:1.20.1250.GENE3D); IPR036259 (G3DSA:1.20.1250.GENE3D); IPR024989 (PFAM); mobidb-lite (MOBIDB_LITE); mobidb-lite (MOBIDB_LITE); IPR051717 (PANTHER); IPR036259 (SUPERFAMILY); IPR036259 (SUPERFAMILY)	C:GO:0016020	C:membrane
Aeleg_00011	RecName: Full=Neuropeptide Y receptor type 1; Short=NPY1-R	388	20	2.29823e-16	52.44	28	P:GO:0002673; P:GO:0003007; P:GO:0006006; P:GO:0007186; P:GO:0007626; P:GO:0007631; P:GO:0008217; P:GO:0008284; P:GO:0019233; P:GO:0030432; P:GO:0032355; P:GO:0040014; P:GO:0045907; P:GO:0046888; P:GO:0048584; P:GO:0051481; P:GO:0099509; P:GO:0099538; P:GO:2000300; F:GO:0001601; F:GO:0001602; F:GO:0005488; C:GO:0005929; C:GO:0008021; C:GO:0030424; C:GO:0042734; C:GO:0098978; C:GO:0098992	P:regulation of acute inflammatory response; P:heart morphogenesis; P:glucose metabolic process; P:G protein-coupled receptor signaling pathway; P:locomotory behavior; P:feeding behavior; P:regulation of blood pressure; P:positive regulation of cell population proliferation; P:sensory perception of pain; P:peristalsis; P:response to estradiol; P:regulation of multicellular organism growth; P:posi…			IPR000276 (PRINTS); IPR000276 (PFAM); G3DSA:1.20.1070.10 (GENE3D); PTHR45695 (PANTHER); IPR017452 (PROSITE_PROFILES); SSF81321 (SUPERFAMILY)	P:GO:0007186; F:GO:0004930; C:GO:0016020	P:G protein-coupled receptor signaling pathway; F:G protein-coupled receptor activity; C:membrane
Aeleg_00012	RecName: Full=Neurogenic locus notch homolog protein 1; Short=Notch 1; Contains: RecName: Full=Notch 1 extracellular truncation; Short=NEXT; Contains: RecName: Full=Notch 1 intracellular domain; Short=NICD; Flags: Precursor	10671	20	8.5522e-74	38.78	55	P:GO:0000902; P:GO:0001709; P:GO:0001745; P:GO:0002009; P:GO:0002064; P:GO:0003179; P:GO:0003206; P:GO:0003231; P:GO:0006355; P:GO:0006950; P:GO:0006955; P:GO:0007166; P:GO:0007417; P:GO:0007560; P:GO:0008284; P:GO:0008544; P:GO:0009607; P:GO:0009792; P:GO:0009892; P:GO:0009952; P:GO:0009967; P:GO:0010001; P:GO:0010557; P:GO:0030097; P:GO:0030856; P:GO:0035114; P:GO:0035120; P:GO:0035220; P:GO:00…	P:cell morphogenesis; P:cell fate determination; P:compound eye morphogenesis; P:morphogenesis of an epithelium; P:epithelial cell development; P:heart valve morphogenesis; P:cardiac chamber morphogenesis; P:cardiac ventricle development; P:regulation of DNA-templated transcription; P:response to stress; P:immune response; P:cell surface receptor signaling pathway; P:central nervous system develo…			IPR001846 (SMART); IPR000742 (SMART); IPR001846 (PFAM); G3DSA:2.10.25.10 (GENE3D); G3DSA:2.60.120.200 (GENE3D); G3DSA:2.170.300.10 (GENE3D); G3DSA:2.10.25.10 (GENE3D); IPR013111 (PFAM); G3DSA:2.10.25.10 (GENE3D); PF13385 (PFAM); G3DSA:2.10.25.10 (GENE3D); G3DSA:2.10.25.10 (GENE3D); mobidb-lite (MOBIDB_LITE); mobidb-lite (MOBIDB_LITE); mobidb-lite (MOBIDB_LITE); mobidb-lite (MOBIDB_LITE); mobidb-l…	P:GO:0007154; C:GO:0016020	P:cell communication; C:membrane
Aeleg_00013	---NA---	110									mobidb-lite (MOBIDB_LITE); mobidb-lite (MOBIDB_LITE)	no GO terms	no GO terms
Aeleg_00014	---NA---	2896									mobidb-lite (MOBIDB_LITE); mobidb-lite (MOBIDB_LITE); mobidb-lite (MOBIDB_LITE); PTHR31513 (PANTHER)	no GO terms	no GO terms
Aeleg_00015	---NA---	147									mobidb-lite (MOBIDB_LITE); mobidb-lite (MOBIDB_LITE); mobidb-lite (MOBIDB_LITE)	no GO terms	no GO terms
Aeleg_00016	---NA---	95									mobidb-lite (MOBIDB_LITE)	no GO terms	no GO terms
Aeleg_00017	---NA---	615									mobidb-lite (MOBIDB_LITE)	no GO terms	no GO terms
Aeleg_00018	---NA---	253									mobidb-lite (MOBIDB_LITE); PTHR31513 (PANTHER)	no GO terms	no GO terms
Aeleg_00019	RecName: Full=Eukaryotic peptide chain release factor GTP-binding subunit; AltName: Full=ERF-3; Short=ERF3; AltName: Full=ERF2; AltName: Full=Polypeptide release factor 3; AltName: Full=Translation release factor 3	423	20	7.12077e-146	58.52	14	P:GO:0000082; P:GO:0000184; P:GO:0000288; P:GO:0006449; P:GO:0006479; F:GO:0003723; F:GO:0003747; F:GO:0003924; F:GO:0005525; F:GO:0042802; F:GO:0043022; C:GO:0010494; C:GO:0018444; C:GO:0022626	P:G1/S transition of mitotic cell cycle; P:nuclear-transcribed mRNA catabolic process, nonsense-mediated decay; P:nuclear-transcribed mRNA catabolic process, deadenylation-dependent decay; P:regulation of translational termination; P:protein methylation; F:RNA binding; F:translation release factor activity; F:GTPase activity; F:GTP binding; F:identical protein binding; F:ribosome binding; C:cytop…	EC:3.6.1.15	Nucleoside-triphosphate phosphatase	IPR000795 (PRINTS); IPR027417 (G3DSA:3.40.50.GENE3D); IPR000795 (PFAM); G3DSA:2.40.30.10 (GENE3D); G3DSA:2.40.30.10 (GENE3D); IPR004161 (PFAM); IPR054696 (PFAM); mobidb-lite (MOBIDB_LITE); mobidb-lite (MOBIDB_LITE); mobidb-lite (MOBIDB_LITE); IPR050100 (PANTHER); IPR000795 (PROSITE_PROFILES); cd04089 (CDD); IPR009001 (SUPERFAMILY); IPR009000 (SUPERFAMILY); IPR027417 (SUPERFAMILY)	P:GO:0006412; F:GO:0003747; F:GO:0003924; F:GO:0005525; C:GO:0018444	P:translation; F:translation release factor activity; F:GTPase activity; F:GTP binding; C:translation release factor complex
Aeleg_00020	RecName: Full=Contactin-associated protein-like 5; AltName: Full=Cell recognition molecule Caspr5; Flags: Precursor	318	15	7.28227e-08	54.65	79	P:GO:0001701; P:GO:0002021; P:GO:0006954; P:GO:0007005; P:GO:0007155; P:GO:0007409; P:GO:0007625; P:GO:0008038; P:GO:0008306; P:GO:0009408; P:GO:0009410; P:GO:0009642; P:GO:0009725; P:GO:0010467; P:GO:0014009; P:GO:0021692; P:GO:0021756; P:GO:0021761; P:GO:0021794; P:GO:0022010; P:GO:0030534; P:GO:0031929; P:GO:0032229; P:GO:0035176; P:GO:0035264; P:GO:0042297; P:GO:0042745; P:GO:0045163; P:GO:00…	P:in utero embryonic development; P:response to dietary excess; P:inflammatory response; P:mitochondrion organization; P:cell adhesion; P:axonogenesis; P:grooming behavior; P:neuron recognition; P:associative learning; P:response to heat; P:response to xenobiotic stimulus; P:response to light intensity; P:response to hormone; P:gene expression; P:glial cell proliferation; P:cerebellar Purkinje ce…			G3DSA:2.60.120.1000 (GENE3D); IPR003609 (PFAM); IPR036056 (SUPERFAMILY)	no GO terms	no GO terms
Aeleg_00021	RecName: Full=Contactin-associated protein-like 5; AltName: Full=Cell recognition molecule Caspr5; Flags: Precursor	330	20	2.62598e-30	48.83	49	P:GO:0006996; P:GO:0007043; P:GO:0007155; P:GO:0007416; P:GO:0007612; P:GO:0007626; P:GO:0008038; P:GO:0008283; P:GO:0009612; P:GO:0009792; P:GO:0009888; P:GO:0010648; P:GO:0016358; P:GO:0021549; P:GO:0021782; P:GO:0021987; P:GO:0023057; P:GO:0032228; P:GO:0034331; P:GO:0035556; P:GO:0042221; P:GO:0042552; P:GO:0043170; P:GO:0048265; P:GO:0048512; P:GO:0048522; P:GO:0048585; P:GO:0048667; P:GO:00…	P:organelle organization; P:cell-cell junction assembly; P:cell adhesion; P:synapse assembly; P:learning; P:locomotory behavior; P:neuron recognition; P:cell population proliferation; P:response to mechanical stimulus; P:embryo development ending in birth or egg hatching; P:tissue development; P:negative regulation of cell communication; P:dendrite development; P:cerebellum development; P:glial c…			G3DSA:2.60.120.1000 (GENE3D); IPR003609 (PFAM); IPR003609 (PROSITE_PROFILES); SSF57414 (SUPERFAMILY); IPR036056 (SUPERFAMILY)	no GO terms	no GO terms
Aeleg_00022	RecName: Full=Solute carrier family 53 member 1; AltName: Full=Phosphate exporter SLC53A1; AltName: Full=Xenotropic and polytropic retrovirus receptor 1 homolog	448	20	8.56167e-50	49.78	16	P:GO:0030225; P:GO:0030643; P:GO:0031323; P:GO:0035435; P:GO:0044419; P:GO:0048523; P:GO:0048583; P:GO:0048731; P:GO:0060255; F:GO:0000822; F:GO:0005315; F:GO:0005515; F:GO:0015562; C:GO:0005737; C:GO:0005886; C:GO:0043227	P:macrophage differentiation; P:intracellular phosphate ion homeostasis; P:regulation of cellular metabolic process; P:phosphate ion transmembrane transport; P:biological process involved in interspecies interaction between organisms; P:negative regulation of cellular process; P:regulation of response to stimulus; P:system development; P:regulation of macromolecule metabolic process; F:inositol h…			IPR004342 (PFAM); mobidb-lite (MOBIDB_LITE); mobidb-lite (MOBIDB_LITE); mobidb-lite (MOBIDB_LITE); PTHR10783 (PANTHER); IPR004342 (PROSITE_PROFILES)	P:GO:0006817; P:GO:0016036; F:GO:0000822; F:GO:0015114; C:GO:0005737; C:GO:0005794; C:GO:0005886; C:GO:0016020	P:phosphate ion transport; P:cellular response to phosphate starvation; F:inositol hexakisphosphate binding; F:obsolete phosphate ion transmembrane transporter activity; C:cytoplasm; C:Golgi apparatus; C:plasma membrane; C:membrane
Aeleg_00023	RecName: Full=Myosin-7; AltName: Full=Myosin heavy chain 7; AltName: Full=Myosin heavy chain slow isoform; Short=MyHC-slow; AltName: Full=Myosin heavy chain, cardiac muscle beta isoform; Short=MyHC-beta	1830	20	0	63.78	41	P:GO:0001701; P:GO:0002026; P:GO:0002027; P:GO:0007512; P:GO:0007522; P:GO:0008217; P:GO:0014728; P:GO:0014883; P:GO:0014898; P:GO:0018991; P:GO:0030049; P:GO:0030241; P:GO:0031449; P:GO:0040011; P:GO:0043050; P:GO:0045214; P:GO:0046034; P:GO:0055009; P:GO:0055010; P:GO:0055013; P:GO:0060048; P:GO:0060420; P:GO:0070301; P:GO:1904385; P:GO:1905243; F:GO:0000146; F:GO:0005524; F:GO:0008307; F:GO:00…	P:in utero embryonic development; P:regulation of the force of heart contraction; P:regulation of heart rate; P:adult heart development; P:visceral muscle development; P:regulation of blood pressure; P:regulation of the force of skeletal muscle contraction; P:transition between fast and slow fiber; P:cardiac muscle hypertrophy in response to stress; P:egg-laying behavior; P:muscle filament slidin…	EC:3.1.3.16; EC:3.6.1.15; EC:5.6.1.8	Protein-serine/threonine phosphatase; Nucleoside-triphosphate phosphatase; Myosin ATPase	IPR001609 (PRINTS); IPR000048 (SMART); IPR001609 (SMART); IPR001609 (PFAM); IPR008989 (G3DSA:2.30.30.GENE3D); IPR036961 (G3DSA:3.40.850.GENE3D); IPR014751 (G3DSA:1.20.5.GENE3D); IPR036961 (G3DSA:3.40.850.GENE3D); IPR014751 (G3DSA:1.20.5.GENE3D); IPR004009 (PFAM); G3DSA:1.20.5.4820 (GENE3D); IPR002928 (PFAM); G3DSA:1.20.5.340 (GENE3D); G3DSA:1.20.120.720 (GENE3D); G3DSA:1.20.58.530 (GENE3D); mobid…	F:GO:0000146; F:GO:0003774; F:GO:0005515; F:GO:0005524; F:GO:0051015; C:GO:0005737; C:GO:0016459; C:GO:0016460; C:GO:0032982	F:microfilament motor activity; F:cytoskeletal motor activity; F:protein binding; F:ATP binding; F:actin filament binding; C:cytoplasm; C:myosin complex; C:myosin II complex; C:myosin filament
Aeleg_00024	RecName: Full=Neuronal acetylcholine receptor subunit alpha-3; Flags: Precursor	766	20	1.06387e-67	48.39	27	P:GO:0006812; P:GO:0007611; P:GO:0009628; P:GO:0010605; P:GO:0010647; P:GO:0023056; P:GO:0031324; P:GO:0034220; P:GO:0042391; P:GO:0043408; P:GO:0044057; P:GO:0048731; P:GO:0050804; P:GO:0051128; P:GO:0051247; P:GO:0051952; P:GO:1901698; P:GO:1901700; P:GO:1903530; F:GO:0005230; F:GO:0005515; F:GO:0098960; C:GO:0032991; C:GO:0043005; C:GO:0043231; C:GO:0045211; C:GO:0099572	P:monoatomic cation transport; P:learning or memory; P:response to abiotic stimulus; P:negative regulation of macromolecule metabolic process; P:positive regulation of cell communication; P:positive regulation of signaling; P:negative regulation of cellular metabolic process; P:monoatomic ion transmembrane transport; P:regulation of membrane potential; P:regulation of MAPK cascade; P:regulation o…			IPR006201 (PRINTS); IPR036734 (G3DSA:2.70.170.GENE3D); IPR006202 (PFAM); IPR036734 (G3DSA:2.70.170.GENE3D); IPR038050 (G3DSA:1.20.58.GENE3D); IPR038050 (G3DSA:1.20.58.GENE3D); IPR038050 (G3DSA:1.20.58.GENE3D); IPR006029 (PFAM); IPR006201 (PANTHER); cd18997 (CDD); cd19051 (CDD); cd19051 (CDD); IPR036719 (SUPERFAMILY); IPR036734 (SUPERFAMILY); IPR036734 (SUPERFAMILY); IPR036719 (SUPERFAMILY)	P:GO:0006811; P:GO:0007165; P:GO:0007268; P:GO:0034220; P:GO:0042391; P:GO:0050877; F:GO:0004888; F:GO:0005216; F:GO:0005230; F:GO:0005231; F:GO:0030594; F:GO:1904315; C:GO:0005886; C:GO:0016020; C:GO:0043005; C:GO:0045202	P:monoatomic ion transport; P:signal transduction; P:chemical synaptic transmission; P:monoatomic ion transmembrane transport; P:regulation of membrane potential; P:nervous system process; F:transmembrane signaling receptor activity; F:monoatomic ion channel activity; F:extracellular ligand-gated monoatomic ion channel activity; F:excitatory extracellular ligand-gated monoatomic ion channel activ…
Aeleg_00025	RecName: Full=Neuronal acetylcholine receptor subunit beta-3; Flags: Precursor	119	18	2.60409e-05	59.99	22	P:GO:0003009; P:GO:0007165; P:GO:0007271; P:GO:0007274; P:GO:0007610; P:GO:0017085; P:GO:0035094; P:GO:0044057; P:GO:0048856; P:GO:0060078; P:GO:0098655; P:GO:0099171; F:GO:0005515; F:GO:0015464; F:GO:0022848; F:GO:0042166; F:GO:1901363; C:GO:0005892; C:GO:0031594; C:GO:0043005; C:GO:0098691; C:GO:0099634	P:skeletal muscle contraction; P:signal transduction; P:synaptic transmission, cholinergic; P:neuromuscular synaptic transmission; P:behavior; P:response to insecticide; P:response to nicotine; P:regulation of system process; P:anatomical structure development; P:regulation of postsynaptic membrane potential; P:monoatomic cation transmembrane transport; P:presynaptic modulation of chemical synapt…			IPR038050 (G3DSA:1.20.58.GENE3D); IPR006029 (PFAM); IPR036719 (SUPERFAMILY)	P:GO:0006811; C:GO:0016020	P:monoatomic ion transport; C:membrane
Aeleg_00026	RecName: Full=Neuronal acetylcholine receptor subunit alpha-6; Flags: Precursor	201	20	5.62554e-44	61.04	43	P:GO:0006816; P:GO:0006940; P:GO:0006950; P:GO:0007204; P:GO:0007507; P:GO:0007585; P:GO:0007626; P:GO:0009410; P:GO:0009628; P:GO:0014056; P:GO:0014059; P:GO:0017085; P:GO:0019228; P:GO:0019233; P:GO:0034465; P:GO:0035095; P:GO:0035640; P:GO:0042113; P:GO:0048814; P:GO:0051899; P:GO:0060079; P:GO:0060080; P:GO:0060084; P:GO:0070373; P:GO:0095500; P:GO:0098655; P:GO:0099171; F:GO:0005515; F:GO:00…	P:calcium ion transport; P:regulation of smooth muscle contraction; P:response to stress; P:positive regulation of cytosolic calcium ion concentration; P:heart development; P:respiratory gaseous exchange by respiratory system; P:locomotory behavior; P:response to xenobiotic stimulus; P:response to abiotic stimulus; P:regulation of acetylcholine secretion, neurotransmission; P:regulation of dopami…			IPR006201 (PRINTS); IPR036734 (G3DSA:2.70.170.GENE3D); IPR006029 (PFAM); IPR038050 (G3DSA:1.20.58.GENE3D); IPR006202 (PFAM); IPR006201 (PANTHER); cd19051 (CDD); IPR036719 (SUPERFAMILY); IPR036734 (SUPERFAMILY)	P:GO:0006811; P:GO:0007165; P:GO:0007268; P:GO:0034220; P:GO:0042391; P:GO:0050877; F:GO:0004888; F:GO:0005216; F:GO:0005230; F:GO:0005231; F:GO:0030594; F:GO:1904315; C:GO:0005886; C:GO:0016020; C:GO:0043005; C:GO:0045202	P:monoatomic ion transport; P:signal transduction; P:chemical synaptic transmission; P:monoatomic ion transmembrane transport; P:regulation of membrane potential; P:nervous system process; F:transmembrane signaling receptor activity; F:monoatomic ion channel activity; F:extracellular ligand-gated monoatomic ion channel activity; F:excitatory extracellular ligand-gated monoatomic ion channel activ…
Aeleg_00027	RecName: Full=Protein sidekick-1; Flags: Precursor	2163	20	0	42.49	16	P:GO:0007411; P:GO:0007610; P:GO:0009968; P:GO:0046530; P:GO:0048522; P:GO:0048592; P:GO:0048609; P:GO:0050793; P:GO:0050808; P:GO:0065008; P:GO:0098742; P:GO:0120035; F:GO:0005515; C:GO:0016020; C:GO:0045202; C:GO:0070161	P:axon guidance; P:behavior; P:negative regulation of signal transduction; P:photoreceptor cell differentiation; P:positive regulation of cellular process; P:eye morphogenesis; P:multicellular organismal reproductive process; P:regulation of developmental process; P:synapse organization; P:regulation of biological quality; P:cell-cell adhesion via plasma-membrane adhesion molecules; P:regulation …			PR00014 (PRINTS); IPR003599 (SMART); IPR003961 (SMART); IPR003598 (SMART); IPR013783 (G3DSA:2.60.40.GENE3D); IPR013783 (G3DSA:2.60.40.GENE3D); IPR013783 (G3DSA:2.60.40.GENE3D); IPR013783 (G3DSA:2.60.40.GENE3D); IPR013783 (G3DSA:2.60.40.GENE3D); IPR013783 (G3DSA:2.60.40.GENE3D); IPR013783 (G3DSA:2.60.40.GENE3D); IPR013783 (G3DSA:2.60.40.GENE3D); IPR013783 (G3DSA:2.60.40.GENE3D); IPR013783 (G3DSA:2…	P:GO:0098609; F:GO:0005515	P:cell-cell adhesion; F:protein binding
Aeleg_00028	RecName: Full=Contactin-associated protein-like 2; AltName: Full=Cell recognition molecule Caspr2; Flags: Precursor	135	20	3.62905e-22	55.3	86	P:GO:0001755; P:GO:0001764; P:GO:0002040; P:GO:0006954; P:GO:0006996; P:GO:0007268; P:GO:0007416; P:GO:0007596; P:GO:0007626; P:GO:0008038; P:GO:0008045; P:GO:0008283; P:GO:0009725; P:GO:0009790; P:GO:0009887; P:GO:0009967; P:GO:0009968; P:GO:0010467; P:GO:0010595; P:GO:0014911; P:GO:0021549; P:GO:0021604; P:GO:0021636; P:GO:0021756; P:GO:0021761; P:GO:0021782; P:GO:0021794; P:GO:0030517; P:GO:00…	P:neural crest cell migration; P:neuron migration; P:sprouting angiogenesis; P:inflammatory response; P:organelle organization; P:chemical synaptic transmission; P:synapse assembly; P:blood coagulation; P:locomotory behavior; P:neuron recognition; P:motor neuron axon guidance; P:cell population proliferation; P:response to hormone; P:embryo development; P:animal organ morphogenesis; P:positive re…			IPR000421 (SMART); G3DSA:2.60.120.260 (GENE3D); IPR000421 (PFAM); PTHR24543 (PANTHER); IPR000421 (PROSITE_PROFILES); IPR000421 (CDD); IPR008979 (SUPERFAMILY)	no GO terms	no GO terms
Aeleg_00029	RecName: Full=Neuropilin-1; AltName: Full=Vascular endothelial cell growth factor 165 receptor; AltName: CD_antigen=CD304; Flags: Precursor	132	20	4.84961e-24	55.52	80	P:GO:0001570; P:GO:0001666; P:GO:0001764; P:GO:0001775; P:GO:0007413; P:GO:0007508; P:GO:0007596; P:GO:0008045; P:GO:0008104; P:GO:0008284; P:GO:0009887; P:GO:0009967; P:GO:0014911; P:GO:0021604; P:GO:0021636; P:GO:0021756; P:GO:0021761; P:GO:0021782; P:GO:0021794; P:GO:0022035; P:GO:0030517; P:GO:0030534; P:GO:0030947; P:GO:0032102; P:GO:0035176; P:GO:0035821; P:GO:0036484; P:GO:0038084; P:GO:00…	P:vasculogenesis; P:response to hypoxia; P:neuron migration; P:cell activation; P:axonal fasciculation; P:larval heart development; P:blood coagulation; P:motor neuron axon guidance; P:protein localization; P:positive regulation of cell population proliferation; P:animal organ morphogenesis; P:positive regulation of signal transduction; P:positive regulation of smooth muscle cell migration; P:cra…	EC:2.7.10.1	Receptor protein-tyrosine kinase	IPR000421 (SMART); G3DSA:2.60.120.260 (GENE3D); IPR000421 (PFAM); PTHR24543 (PANTHER); IPR000421 (PROSITE_PROFILES); IPR000421 (CDD); IPR008979 (SUPERFAMILY)	no GO terms	no GO terms
Aeleg_00030	RecName: Full=Beta-2 adrenergic receptor; AltName: Full=Beta-2 adrenoreceptor; Short=Beta-2 adrenoceptor	303	20	2.19602e-11	45.75	36	P:GO:0001993; P:GO:0006950; P:GO:0007166; P:GO:0007188; P:GO:0007268; P:GO:0007610; P:GO:0009628; P:GO:0009725; P:GO:0009967; P:GO:0010959; P:GO:0033993; P:GO:0043270; P:GO:0045860; P:GO:0048513; P:GO:0048638; P:GO:0048731; P:GO:0050877; P:GO:0051240; P:GO:0051241; P:GO:0071417; P:GO:0071869; P:GO:0097746; P:GO:1901654; P:GO:1901701; P:GO:1902531; P:GO:1903522; F:GO:0004939; F:GO:0004983; F:GO:00…	P:regulation of systemic arterial blood pressure by norepinephrine-epinephrine; P:response to stress; P:cell surface receptor signaling pathway; P:adenylate cyclase-modulating G protein-coupled receptor signaling pathway; P:chemical synaptic transmission; P:behavior; P:response to abiotic stimulus; P:response to hormone; P:positive regulation of signal transduction; P:regulation of metal ion tran…			IPR000276 (PRINTS); IPR000276 (PFAM); G3DSA:1.20.1070.10 (GENE3D); PTHR24243 (PANTHER); IPR017452 (PROSITE_PROFILES); cd00637 (CDD); SSF81321 (SUPERFAMILY)	P:GO:0007186; F:GO:0004930; C:GO:0016020	P:G protein-coupled receptor signaling pathway; F:G protein-coupled receptor activity; C:membrane
Aeleg_00031	RecName: Full=Neuropeptide Y receptor type 2; Short=NPY2-R; AltName: Full=NPY-Y2 receptor; Short=Y2 receptor	377	20	1.11231e-15	46.02	27	P:GO:0003321; P:GO:0006950; P:GO:0007189; P:GO:0007212; P:GO:0007612; P:GO:0009628; P:GO:0009966; P:GO:0032502; P:GO:0043279; P:GO:0044057; P:GO:0048522; P:GO:0048585; P:GO:0050795; P:GO:0050805; P:GO:0051046; P:GO:0051240; F:GO:0004939; F:GO:0004952; F:GO:0005515; F:GO:0008188; C:GO:0005929; C:GO:0012505; C:GO:0031410; C:GO:0036477; C:GO:0043005; C:GO:0045202; C:GO:0098590	P:positive regulation of blood pressure by epinephrine-norepinephrine; P:response to stress; P:adenylate cyclase-activating G protein-coupled receptor signaling pathway; P:G protein-coupled dopamine receptor signaling pathway; P:learning; P:response to abiotic stimulus; P:regulation of signal transduction; P:developmental process; P:response to alkaloid; P:regulation of system process; P:positive…			IPR000276 (PRINTS); G3DSA:1.20.1070.10 (GENE3D); IPR000276 (PFAM); PTHR24243 (PANTHER); IPR017452 (PROSITE_PROFILES); cd00637 (CDD); SSF81321 (SUPERFAMILY)	P:GO:0007186; F:GO:0004930; C:GO:0016020	P:G protein-coupled receptor signaling pathway; F:G protein-coupled receptor activity; C:membrane
Aeleg_00032	RecName: Full=Intraflagellar transport protein 140 homolog; AltName: Full=WD and tetratricopeptide repeats protein 2	1235	3	0	58.56	26	P:GO:0007368; P:GO:0007507; P:GO:0008589; P:GO:0021532; P:GO:0031076; P:GO:0035720; P:GO:0035721; P:GO:0035735; P:GO:0035845; P:GO:0042733; P:GO:0048701; P:GO:0061512; P:GO:1902017; P:GO:1905515; P:GO:1990403; F:GO:0005515; C:GO:0005813; C:GO:0005814; C:GO:0005930; C:GO:0030991; C:GO:0032391; C:GO:0036064; C:GO:0097542; C:GO:0097729; C:GO:0120199; C:GO:1990900	P:determination of left/right symmetry; P:heart development; P:regulation of smoothened signaling pathway; P:neural tube patterning; P:embryonic camera-type eye development; P:intraciliary anterograde transport; P:intraciliary retrograde transport; P:intraciliary transport involved in cilium assembly; P:photoreceptor cell outer segment organization; P:embryonic digit morphogenesis; P:embryonic cr…			IPR015943 (G3DSA:2.130.10.GENE3D); IPR036770 (G3DSA:1.25.40.GENE3D); G3DSA:1.25.40.470 (GENE3D); mobidb-lite (MOBIDB_LITE); PTHR15722 (PANTHER); IPR036322 (SUPERFAMILY); IPR011990 (SUPERFAMILY); IPR036770 (SUPERFAMILY)	P:GO:0035721; P:GO:0042073; F:GO:0005515; C:GO:0005930; C:GO:0030991; C:GO:0036064	P:intraciliary retrograde transport; P:intraciliary transport; F:protein binding; C:axoneme; C:intraciliary transport particle A; C:ciliary basal body
Aeleg_00033	---NA---	327									mobidb-lite (MOBIDB_LITE); mobidb-lite (MOBIDB_LITE); PTHR21521 (PANTHER)	no GO terms	no GO terms
Aeleg_00034	RecName: Full=Homeobox protein TGIF2LX; AltName: Full=TGF-beta-induced transcription factor 2-like protein; AltName: Full=TGFB-induced factor 2-like protein, X-linked; AltName: Full=TGIF-like on the X	232	20	5.57103e-37	72.24	26	P:GO:0000122; P:GO:0001843; P:GO:0007368; P:GO:0008285; P:GO:0009410; P:GO:0009953; P:GO:0010470; P:GO:0010629; P:GO:0038092; P:GO:0048146; P:GO:0048387; P:GO:0071363; P:GO:1902871; F:GO:0000978; F:GO:0001227; F:GO:0003682; F:GO:0003785; F:GO:0008432; F:GO:0051015; F:GO:0070410; C:GO:0000785; C:GO:0005654; C:GO:0005737; C:GO:0005813; C:GO:0015629; C:GO:0045171	P:negative regulation of transcription by RNA polymerase II; P:neural tube closure; P:determination of left/right symmetry; P:negative regulation of cell population proliferation; P:response to xenobiotic stimulus; P:dorsal/ventral pattern formation; P:regulation of gastrulation; P:negative regulation of gene expression; P:nodal signaling pathway; P:positive regulation of fibroblast proliferation…			IPR001356 (SMART); IPR008422 (PFAM); G3DSA:1.10.10.60 (GENE3D); mobidb-lite (MOBIDB_LITE); mobidb-lite (MOBIDB_LITE); mobidb-lite (MOBIDB_LITE); mobidb-lite (MOBIDB_LITE); IPR050224 (PANTHER); IPR001356 (PROSITE_PROFILES); IPR001356 (CDD); IPR009057 (SUPERFAMILY)	P:GO:0006355; P:GO:0006357; F:GO:0000978; F:GO:0003677	P:regulation of DNA-templated transcription; P:regulation of transcription by RNA polymerase II; F:RNA polymerase II cis-regulatory region sequence-specific DNA binding; F:DNA binding
Aeleg_00035	RecName: Full=Uridine-cytidine kinase 1; Short=UCK 1; AltName: Full=Cytidine monophosphokinase 1; AltName: Full=Uridine monophosphokinase 1	181	20	6.50673e-30	57.65	13	P:GO:0006207; P:GO:0007631; P:GO:0044206; P:GO:0044211; P:GO:0048678; P:GO:0071453; P:GO:1901141; P:GO:2000904; P:GO:2001006; F:GO:0004849; F:GO:0042802; F:GO:0043771; C:GO:0009507	P:'de novo' pyrimidine nucleobase biosynthetic process; P:feeding behavior; P:UMP salvage; P:CTP salvage; P:response to axon injury; P:cellular response to oxygen levels; P:regulation of lignin biosynthetic process; P:regulation of starch metabolic process; P:regulation of cellulose biosynthetic process; F:uridine kinase activity; F:identical protein binding; F:cytidine kinase activity; C:chlorop…	EC:2.7.1.213	Cytidine kinase	PR00988 (PRINTS); IPR006083 (PFAM); IPR027417 (G3DSA:3.40.50.GENE3D); mobidb-lite (MOBIDB_LITE); mobidb-lite (MOBIDB_LITE); PTHR10285 (PANTHER); IPR027417 (SUPERFAMILY)	F:GO:0005524; F:GO:0016301; C:GO:0005737	F:ATP binding; F:kinase activity; C:cytoplasm
Aeleg_00036	---NA---	65									no IPS match	no IPS match	no IPS match
Aeleg_00037	RecName: Full=Protein TANC1; AltName: Full=Tetratricopeptide repeat, ankyrin repeat and coiled-coil domain-containing protein 1	402	20	1.68697e-08	49	13	P:GO:0006810; P:GO:0010639; P:GO:0032501; P:GO:0048856; P:GO:0050793; P:GO:0051641; P:GO:0065008; F:GO:0005488; C:GO:0005737; C:GO:0015630; C:GO:0036477; C:GO:0043005; C:GO:0098794	P:transport; P:negative regulation of organelle organization; P:multicellular organismal process; P:anatomical structure development; P:regulation of developmental process; P:cellular localization; P:regulation of biological quality; F:binding; C:cytoplasm; C:microtubule cytoskeleton; C:somatodendritic compartment; C:neuron projection; C:postsynapse			IPR002110 (SMART); IPR036770 (G3DSA:1.25.40.GENE3D); IPR002110 (PFAM); mobidb-lite (MOBIDB_LITE); mobidb-lite (MOBIDB_LITE); IPR050663 (PANTHER); IPR036770 (SUPERFAMILY)	P:GO:0045944; F:GO:0000976; F:GO:0005515; C:GO:0005634	P:positive regulation of transcription by RNA polymerase II; F:transcription cis-regulatory region binding; F:protein binding; C:nucleus
Aeleg_00038	RecName: Full=Protein LTV1 homolog	266	8	4.01273e-14	51	7	P:GO:0000056; P:GO:0006364; P:GO:0042274; P:GO:0048731; F:GO:0005515; F:GO:0043022; C:GO:0005622	P:ribosomal small subunit export from nucleus; P:rRNA processing; P:ribosomal small subunit biogenesis; P:system development; F:protein binding; F:ribosome binding; C:intracellular anatomical structure			IPR007307 (PFAM); mobidb-lite (MOBIDB_LITE); mobidb-lite (MOBIDB_LITE); mobidb-lite (MOBIDB_LITE); mobidb-lite (MOBIDB_LITE); IPR007307 (PANTHER)	P:GO:0000056; P:GO:0042274; C:GO:0005634; C:GO:0005829; C:GO:0030688	P:ribosomal small subunit export from nucleus; P:ribosomal small subunit biogenesis; C:nucleus; C:cytosol; C:preribosome, small subunit precursor
Aeleg_00039	RecName: Full=SAGA-associated factor 29; AltName: Full=Coiled-coil domain-containing protein 101; AltName: Full=SAGA complex-associated factor 29	210	6	5.11593e-76	60.45	13	P:GO:0000122; P:GO:0006282; P:GO:0009651; P:GO:0034976; P:GO:0045815; P:GO:0045995; P:GO:0051302; P:GO:0051726; P:GO:0071169; P:GO:0090043; F:GO:0035064; C:GO:0005654; C:GO:0140672	P:negative regulation of transcription by RNA polymerase II; P:regulation of DNA repair; P:response to salt stress; P:response to endoplasmic reticulum stress; P:transcription initiation-coupled chromatin remodeling; P:regulation of embryonic development; P:regulation of cell division; P:regulation of cell cycle; P:establishment of protein localization to chromatin; P:regulation of tubulin deacet…			IPR010750 (PFAM); G3DSA:2.30.30.140 (GENE3D); IPR037802 (PANTHER); IPR010750 (PROSITE_PROFILES); IPR047287 (CDD)	P:GO:0043966; F:GO:0035064; C:GO:0000124	P:obsolete histone H3 acetylation; F:methylated histone binding; C:SAGA complex
Aeleg_00040	RecName: Full=TLC domain-containing protein 3A; AltName: Full=Protein FAM57A	92	2	2.4497e-06	49.08	1	C:GO:0110165	C:cellular anatomical entity			IPR006634 (PROSITE_PROFILES)	C:GO:0016020	C:membrane
Aeleg_00041	RecName: Full=Malectin; Flags: Precursor	372	6	4.98598e-82	71.01	4	P:GO:0006487; F:GO:0019899; F:GO:0030246; C:GO:0008250	P:protein N-linked glycosylation; F:enzyme binding; F:carbohydrate binding; C:oligosaccharyltransferase complex			G3DSA:2.60.120.430 (GENE3D); IPR021720 (PFAM); mobidb-lite (MOBIDB_LITE); mobidb-lite (MOBIDB_LITE); IPR039155 (PANTHER)	F:GO:0030246; C:GO:0016020	F:carbohydrate binding; C:membrane
Aeleg_00042	RecName: Full=T-complex protein 1 subunit zeta; Short=TCP-1-zeta; AltName: Full=CCT-zeta	270	20	2.65282e-122	56.73	13	P:GO:0007339; P:GO:0032212; P:GO:0050821; P:GO:0061077; P:GO:1904851; F:GO:0044183; F:GO:0051082; F:GO:0071987; C:GO:0001669; C:GO:0002199; C:GO:0005832; C:GO:0005874; C:GO:0044297	P:binding of sperm to zona pellucida; P:positive regulation of telomere maintenance via telomerase; P:protein stabilization; P:chaperone-mediated protein folding; P:positive regulation of establishment of protein localization to telomere; F:protein folding chaperone; F:unfolded protein binding; F:WD40-repeat domain binding; C:acrosomal vesicle; C:zona pellucida receptor complex; C:chaperonin-cont…			IPR002423 (PFAM); IPR027409 (G3DSA:3.50.7.GENE3D); IPR027410 (G3DSA:3.30.260.GENE3D); IPR027413 (G3DSA:1.10.560.GENE3D); IPR017998 (PANTHER); IPR027409 (SUPERFAMILY); IPR027413 (SUPERFAMILY); IPR027410 (SUPERFAMILY)	P:GO:0006457; F:GO:0005524; F:GO:0051082; F:GO:0140662; C:GO:0005832	P:protein folding; F:ATP binding; F:unfolded protein binding; F:ATP-dependent protein folding chaperone; C:chaperonin-containing T-complex
Aeleg_00043	RecName: Full=Large ribosomal subunit protein P2; AltName: Full=60S acidic ribosomal protein P2	112	20	1.17256e-23	78.98	17	P:GO:0002182; P:GO:0006362; P:GO:0045727; P:GO:0051260; P:GO:0051291; P:GO:0071320; P:GO:0140236; P:GO:0140242; P:GO:1904401; F:GO:0003735; F:GO:0005506; F:GO:0042802; F:GO:0043021; C:GO:0005736; C:GO:0022625; C:GO:0098793; C:GO:0098794	P:cytoplasmic translational elongation; P:transcription elongation by RNA polymerase I; P:positive regulation of translation; P:protein homooligomerization; P:protein heterooligomerization; P:cellular response to cAMP; P:translation at presynapse; P:translation at postsynapse; P:cellular response to Thyroid stimulating hormone; F:structural constituent of ribosome; F:iron ion binding; F:identical…			IPR001859 (PRINTS); IPR038716 (G3DSA:1.10.10.GENE3D); PF00428 (PFAM); mobidb-lite (MOBIDB_LITE); mobidb-lite (MOBIDB_LITE); IPR044076 (PANTHER); IPR027534 (HAMAP); IPR044076 (CDD)	P:GO:0002182; P:GO:0006412; P:GO:0006414; F:GO:0003735; C:GO:0005840; C:GO:0022625	P:cytoplasmic translational elongation; P:translation; P:translational elongation; F:structural constituent of ribosome; C:ribosome; C:cytosolic large ribosomal subunit
Aeleg_00044	RecName: Full=Mediator of RNA polymerase II transcription subunit 21; AltName: Full=Mediator complex subunit 21; AltName: Full=RNA polymerase II holoenzyme component SRB7; Short=RNAPII complex component SRB7	129	11	3.99919e-32	65.29	9	P:GO:0001824; P:GO:0035019; P:GO:0045944; F:GO:0003713; F:GO:0003899; F:GO:0005515; C:GO:0005654; C:GO:0016592; C:GO:0070847	P:blastocyst development; P:somatic stem cell population maintenance; P:positive regulation of transcription by RNA polymerase II; F:transcription coactivator activity; F:DNA-directed 5'-3' RNA polymerase activity; F:protein binding; C:nucleoplasm; C:mediator complex; C:core mediator complex	EC:2.7.7.6	DNA-directed RNA polymerase	G3DSA:6.10.280.10 (GENE3D); IPR021384 (PFAM); IPR021384 (PANTHER); IPR037212 (SUPERFAMILY)	P:GO:0006357; F:GO:0003712; C:GO:0016592	P:regulation of transcription by RNA polymerase II; F:transcription coregulator activity; C:mediator complex
Aeleg_00045	RecName: Full=N-acylglucosamine 2-epimerase; Short=AGE; AltName: Full=GlcNAc 2-epimerase; AltName: Full=N-acetyl-D-glucosamine 2-epimerase; AltName: Full=Renin-binding protein; Short=RnBP	394	12	1.5404e-135	51.77	9	P:GO:0006044; P:GO:0006051; P:GO:0008217; P:GO:0019262; F:GO:0004866; F:GO:0005524; F:GO:0042802; F:GO:0050121; C:GO:0005829	P:N-acetylglucosamine metabolic process; P:N-acetylmannosamine metabolic process; P:regulation of blood pressure; P:N-acetylneuraminate catabolic process; F:endopeptidase inhibitor activity; F:ATP binding; F:identical protein binding; F:N-acylglucosamine 2-epimerase activity; C:cytosol	EC:5.1.3.8	N-acylglucosamine 2-epimerase	IPR012341 (G3DSA:1.50.10.GENE3D); IPR010819 (PFAM); PTHR15108 (PANTHER); IPR008928 (SUPERFAMILY)	P:GO:0005975; P:GO:0006044; P:GO:0006051; F:GO:0016853; F:GO:0050121	P:carbohydrate metabolic process; P:N-acetylglucosamine metabolic process; P:N-acetylmannosamine metabolic process; F:isomerase activity; F:N-acylglucosamine 2-epimerase activity
Aeleg_00046	RecName: Full=Intraflagellar transport protein 20 homolog	202	8	4.24622e-60	86.82	42	P:GO:0001736; P:GO:0001822; P:GO:0007224; P:GO:0007283; P:GO:0008542; P:GO:0034067; P:GO:0035720; P:GO:0035845; P:GO:0036372; P:GO:0045198; P:GO:0045724; P:GO:0051642; P:GO:0055007; P:GO:0060122; P:GO:0060828; P:GO:0061351; P:GO:0061512; P:GO:0071806; P:GO:0072659; P:GO:0090102; P:GO:2000583; P:GO:2000785; F:GO:0002046; F:GO:0031267; C:GO:0000139; C:GO:0001669; C:GO:0001750; C:GO:0002177; C:GO:00…	P:establishment of planar polarity; P:kidney development; P:smoothened signaling pathway; P:spermatogenesis; P:visual learning; P:protein localization to Golgi apparatus; P:intraciliary anterograde transport; P:photoreceptor cell outer segment organization; P:opsin transport; P:establishment of epithelial cell apical/basal polarity; P:positive regulation of cilium assembly; P:centrosome localizat…			IPR028172 (PFAM); mobidb-lite (MOBIDB_LITE); mobidb-lite (MOBIDB_LITE); IPR028172 (PANTHER)	P:GO:0042073; P:GO:0051642; P:GO:0061512; C:GO:0005794; C:GO:0005813; C:GO:0005929; C:GO:0030992	P:intraciliary transport; P:centrosome localization; P:protein localization to cilium; C:Golgi apparatus; C:centrosome; C:cilium; C:intraciliary transport particle B
Aeleg_00047	RecName: Full=BTB/POZ domain-containing protein KCTD7	285	20	1.26933e-127	73.55	31	P:GO:0001525; P:GO:0006955; P:GO:0007420; P:GO:0007507; P:GO:0016477; P:GO:0016567; P:GO:0021952; P:GO:0030007; P:GO:0032411; P:GO:0035024; P:GO:0043065; P:GO:0043149; P:GO:0043161; P:GO:0045740; P:GO:0045746; P:GO:0050806; P:GO:0051260; P:GO:0060081; P:GO:0061351; P:GO:0090461; F:GO:0004842; F:GO:0005112; F:GO:0030332; F:GO:0031267; F:GO:0042802; C:GO:0005768; C:GO:0005829; C:GO:0005886; C:GO:00…	P:angiogenesis; P:immune response; P:brain development; P:heart development; P:cell migration; P:protein ubiquitination; P:central nervous system projection neuron axonogenesis; P:intracellular potassium ion homeostasis; P:positive regulation of transporter activity; P:negative regulation of Rho protein signal transduction; P:positive regulation of apoptotic process; P:stress fiber assembly; P:pr…	EC:2.3.2	Acyltransferases	IPR000210 (SMART); IPR003131 (PFAM); IPR011333 (G3DSA:3.30.710.GENE3D); IPR045068 (PANTHER); cd18369 (CDD); IPR011333 (SUPERFAMILY)	P:GO:0051260; F:GO:0005515	P:protein homooligomerization; F:protein binding
Aeleg_00048	RecName: Full=[Pyruvate dehydrogenase (acetyl-transferring)] kinase isozyme 4, mitochondrial; AltName: Full=Pyruvate dehydrogenase kinase isoform 4; Flags: Precursor	315	20	2.55482e-61	55.49	27	P:GO:0006550; P:GO:0006552; P:GO:0006574; P:GO:0007166; P:GO:0007283; P:GO:0008610; P:GO:0010510; P:GO:0010906; P:GO:0018105; P:GO:0031669; P:GO:0033554; P:GO:0042594; P:GO:0045763; P:GO:0048878; P:GO:0097193; P:GO:1901701; F:GO:0004674; F:GO:0004722; F:GO:0004740; F:GO:0005524; F:GO:0042802; F:GO:0044877; F:GO:0047323; C:GO:0005759; C:GO:0031981; C:GO:0045252; C:GO:0045254	P:isoleucine catabolic process; P:L-leucine catabolic process; P:valine catabolic process; P:cell surface receptor signaling pathway; P:spermatogenesis; P:lipid biosynthetic process; P:regulation of acetyl-CoA biosynthetic process from pyruvate; P:regulation of glucose metabolic process; P:peptidyl-serine phosphorylation; P:cellular response to nutrient levels; P:cellular response to stress; P:re…	EC:2.7.11.2; EC:3.1.3.16; EC:2.7.11.1; EC:2.7.11.4	[Pyruvate dehydrogenase (acetyl-transferring)] kinase; Protein-serine/threonine phosphatase; Non-specific serine/threonine protein kinase; [3-methyl-2-oxobutanoate dehydrogenase (acetyl-transferring)] kinase	IPR003594 (SMART); IPR036890 (G3DSA:3.30.565.GENE3D); IPR018955 (PFAM); IPR003594 (PFAM); IPR039028 (PANTHER); IPR005467 (PROSITE_PROFILES); IPR036890 (SUPERFAMILY); IPR036784 (SUPERFAMILY)	P:GO:0006468; P:GO:0010906; F:GO:0004672; F:GO:0004740; C:GO:0005739	P:protein phosphorylation; P:regulation of glucose metabolic process; F:protein kinase activity; F:pyruvate dehydrogenase (acetyl-transferring) kinase activity; C:mitochondrion
Aeleg_00049	---NA---	253									no IPS match	no IPS match	no IPS match
Aeleg_00050	RecName: Full=Retinal rod rhodopsin-sensitive cGMP 3',5'-cyclic phosphodiesterase subunit delta; Short=GMP-PDE delta	224	18	5.79755e-91	75.22	30	P:GO:0000281; P:GO:0007268; P:GO:0007601; P:GO:0007602; P:GO:0007635; P:GO:0010171; P:GO:0030517; P:GO:0040011; P:GO:0040024; P:GO:0042953; P:GO:0043051; P:GO:0046662; P:GO:0060271; P:GO:0061098; P:GO:0070121; P:GO:1900186; P:GO:2001287; F:GO:0005095; F:GO:0008289; F:GO:0031267; C:GO:0000922; C:GO:0005813; C:GO:0005829; C:GO:0030424; C:GO:0031410; C:GO:0035869; C:GO:0042622; C:GO:0045171; C:GO:00…	P:mitotic cytokinesis; P:chemical synaptic transmission; P:visual perception; P:phototransduction; P:chemosensory behavior; P:body morphogenesis; P:negative regulation of axon extension; P:locomotion; P:dauer larval development; P:lipoprotein transport; P:regulation of nematode pharyngeal pumping; P:regulation of egg-laying behavior; P:cilium assembly; P:positive regulation of protein tyrosine ki…			IPR037036 (G3DSA:2.70.50.GENE3D); IPR008015 (PFAM); mobidb-lite (MOBIDB_LITE); IPR051519 (PANTHER); IPR014756 (SUPERFAMILY)	P:GO:0007399; P:GO:0042953; P:GO:0060271; F:GO:0008289; C:GO:0005929	P:nervous system development; P:lipoprotein transport; P:cilium assembly; F:lipid binding; C:cilium
Aeleg_00051	RecName: Full=Pre-mRNA-processing factor 19; AltName: Full=PRP19/PSO4 homolog; AltName: Full=RING-type E3 ubiquitin transferase PRP19	334	20	8.72667e-101	49.57	23	P:GO:0000077; P:GO:0000244; P:GO:0000245; P:GO:0006303; P:GO:0006367; P:GO:0008104; P:GO:0008610; P:GO:0010498; P:GO:0045666; P:GO:0048026; P:GO:0048711; P:GO:0051128; P:GO:0070534; F:GO:0034450; F:GO:0042802; C:GO:0000974; C:GO:0005662; C:GO:0005737; C:GO:0015630; C:GO:0016607; C:GO:0035097; C:GO:0035861; C:GO:0071007	P:DNA damage checkpoint signaling; P:spliceosomal tri-snRNP complex assembly; P:spliceosomal complex assembly; P:double-strand break repair via nonhomologous end joining; P:transcription initiation at RNA polymerase II promoter; P:protein localization; P:lipid biosynthetic process; P:proteasomal protein catabolic process; P:positive regulation of neuron differentiation; P:positive regulation of m…	EC:2.3.2	Acyltransferases	IPR003613 (SMART); IPR001680 (SMART); IPR015943 (G3DSA:2.130.10.GENE3D); IPR013915 (PFAM); IPR013083 (G3DSA:3.30.40.GENE3D); IPR001680 (PFAM); IPR038959 (PANTHER); IPR001680 (PROSITE_PROFILES); IPR001680 (PROSITE_PROFILES); PS50294 (PROSITE_PROFILES); PS50294 (PROSITE_PROFILES); IPR003613 (PROSITE_PROFILES); cd16656 (CDD); IPR036322 (SUPERFAMILY); SSF57850 (SUPERFAMILY)	P:GO:0000398; P:GO:0006281; P:GO:0016567; F:GO:0004842; F:GO:0005515; F:GO:0061630; C:GO:0000974; C:GO:0005737; C:GO:0071006	P:mRNA splicing, via spliceosome; P:DNA repair; P:protein ubiquitination; F:ubiquitin-protein transferase activity; F:protein binding; F:ubiquitin protein ligase activity; C:Prp19 complex; C:cytoplasm; C:U2-type catalytic step 1 spliceosome
Aeleg_00052	---NA---	1431									mobidb-lite (MOBIDB_LITE); mobidb-lite (MOBIDB_LITE); mobidb-lite (MOBIDB_LITE); mobidb-lite (MOBIDB_LITE); mobidb-lite (MOBIDB_LITE); mobidb-lite (MOBIDB_LITE); mobidb-lite (MOBIDB_LITE); mobidb-lite (MOBIDB_LITE); mobidb-lite (MOBIDB_LITE); mobidb-lite (MOBIDB_LITE); mobidb-lite (MOBIDB_LITE); mobidb-lite (MOBIDB_LITE); mobidb-lite (MOBIDB_LITE); mobidb-lite (MOBIDB_LITE); mobidb-lite (MOBIDB_L…	no GO terms	no GO terms
Aeleg_00053	RecName: Full=Mediator of RNA polymerase II transcription subunit 15; AltName: Full=Mediator complex subunit 15	505	7	1.66806e-32	50.8	2	P:GO:0006355; C:GO:0005634	P:regulation of DNA-templated transcription; C:nucleus			IPR048385 (PFAM); IPR036529 (G3DSA:1.10.246.GENE3D); IPR019087 (PFAM); IPR048386 (PFAM); mobidb-lite (MOBIDB_LITE); mobidb-lite (MOBIDB_LITE); mobidb-lite (MOBIDB_LITE); mobidb-lite (MOBIDB_LITE)	P:GO:0006355; F:GO:0003712	P:regulation of DNA-templated transcription; F:transcription coregulator activity
Aeleg_00054	RecName: Full=RNA-binding protein Musashi homolog 1; Short=Musashi-1	376	20	9.93939e-67	58.26	28	P:GO:0001893; P:GO:0007283; P:GO:0007319; P:GO:0007399; P:GO:0009725; P:GO:0045727; P:GO:0048026; P:GO:0048144; P:GO:0048864; P:GO:0050658; P:GO:0050877; P:GO:0051253; P:GO:0072423; P:GO:1903688; F:GO:0008266; F:GO:0030371; F:GO:0030674; F:GO:0034046; F:GO:0035613; F:GO:0042802; F:GO:0048027; C:GO:0001673; C:GO:0005576; C:GO:0005654; C:GO:0005829; C:GO:0005849; C:GO:0043186; C:GO:1990904	P:maternal placenta development; P:spermatogenesis; P:negative regulation of oskar mRNA translation; P:nervous system development; P:response to hormone; P:positive regulation of translation; P:positive regulation of mRNA splicing, via spliceosome; P:fibroblast proliferation; P:stem cell development; P:RNA transport; P:nervous system process; P:negative regulation of RNA metabolic process; P:resp…			IPR000504 (SMART); IPR012677 (G3DSA:3.30.70.GENE3D); IPR012677 (G3DSA:3.30.70.GENE3D); IPR000504 (PFAM); PTHR48032 (PANTHER); IPR000504 (PROSITE_PROFILES); IPR000504 (PROSITE_PROFILES); cd12576 (CDD); IPR035979 (SUPERFAMILY); IPR035979 (SUPERFAMILY)	P:GO:0006417; F:GO:0003676; F:GO:0003723; F:GO:0003729; C:GO:0005737; C:GO:0005844	P:regulation of translation; F:nucleic acid binding; F:RNA binding; F:mRNA binding; C:cytoplasm; C:obsolete polysome
Aeleg_00055	RecName: Full=Amine oxidase [copper-containing] 3; AltName: Full=Copper amine oxidase; AltName: Full=Semicarbazide-sensitive amine oxidase; Short=SSAO; AltName: Full=Vascular adhesion protein 1; Short=VAP-1	761	20	3.16594e-177	50.87	20	P:GO:0003008; P:GO:0006954; P:GO:0009445; P:GO:0009725; P:GO:0048522; P:GO:0070887; P:GO:1901698; P:GO:1901700; F:GO:0008131; F:GO:0042803; F:GO:0046914; F:GO:0050232; F:GO:0097159; C:GO:0005615; C:GO:0005737; C:GO:0005886; C:GO:0005923; C:GO:0012505; C:GO:0031982; C:GO:0043231	P:system process; P:inflammatory response; P:putrescine metabolic process; P:response to hormone; P:positive regulation of cellular process; P:cellular response to chemical stimulus; P:response to nitrogen compound; P:response to oxygen-containing compound; F:primary amine oxidase activity; F:protein homodimerization activity; F:transition metal ion binding; F:putrescine oxidase activity; F:organ…	EC:1.4.3.22; EC:1.4.3.10; EC:1.4.3.21	Diamine oxidase; Putrescine oxidase; Primary-amine oxidase	PR00766 (PRINTS); IPR015798 (PFAM); G3DSA:3.10.450.40 (GENE3D); IPR015800 (PFAM); IPR036460 (G3DSA:2.70.98.GENE3D); G3DSA:3.10.450.40 (GENE3D); IPR015328 (PFAM); mobidb-lite (MOBIDB_LITE); IPR000269 (PANTHER); IPR016182 (SUPERFAMILY); IPR036460 (SUPERFAMILY); IPR016182 (SUPERFAMILY)	P:GO:0009308; F:GO:0005507; F:GO:0008131; F:GO:0048038; C:GO:0005886	P:amine metabolic process; F:copper ion binding; F:primary amine oxidase activity; F:quinone binding; C:plasma membrane
Aeleg_00056	---NA---	311									no IPS match	no IPS match	no IPS match
Aeleg_00057	RecName: Full=Probable tRNA (uracil-O(2)-)-methyltransferase; AltName: Full=Methyltransferase-like protein 19	579	8	2.32048e-49	54.33	2	P:GO:0030488; F:GO:0016300	P:tRNA methylation; F:tRNA (uridine) methyltransferase activity	EC:2.1.1	Transferring one-carbon groups	mobidb-lite (MOBIDB_LITE); mobidb-lite (MOBIDB_LITE); mobidb-lite (MOBIDB_LITE); IPR011671 (PANTHER)	P:GO:0030488; F:GO:0008168; F:GO:0016300	P:tRNA methylation; F:methyltransferase activity; F:tRNA (uridine) methyltransferase activity
Aeleg_00058	RecName: Full=Rab GTPase-activating protein 1; AltName: Full=GAP and centrosome-associated protein; AltName: Full=Rab6 GTPase-activating protein GAPCenA	308	20	7.80237e-88	50.72	16	P:GO:0007275; P:GO:0042147; P:GO:0043087; P:GO:0050869; P:GO:0070373; P:GO:0070885; P:GO:0097202; F:GO:0005096; F:GO:0030165; C:GO:0005856; C:GO:0005902; C:GO:0012505; C:GO:0016324; C:GO:0031090; C:GO:0031410; C:GO:0031527	P:multicellular organism development; P:retrograde transport, endosome to Golgi; P:regulation of GTPase activity; P:negative regulation of B cell activation; P:negative regulation of ERK1 and ERK2 cascade; P:negative regulation of calcineurin-NFAT signaling cascade; P:activation of cysteine-type endopeptidase activity; F:GTPase activator activity; F:PDZ domain binding; C:cytoskeleton; C:microvill…			IPR000195 (SMART); G3DSA:1.10.8.270 (GENE3D); G3DSA:1.10.10.750 (GENE3D); IPR000195 (PFAM); G3DSA:1.10.472.80 (GENE3D); IPR050302 (PANTHER); IPR000195 (PROSITE_PROFILES); IPR035969 (SUPERFAMILY); IPR035969 (SUPERFAMILY)	no GO terms	no GO terms
Aeleg_00059	RecName: Full=Melatonin receptor type 1A; Short=Mel-1A-R; Short=Mel1a receptor	429	20	1.25808e-14	46.85	15	P:GO:0007188; P:GO:0009416; P:GO:0009581; P:GO:0009582; P:GO:0010648; P:GO:0019229; P:GO:0023051; P:GO:0042752; P:GO:0043010; P:GO:0048522; P:GO:0051240; P:GO:0051969; F:GO:0005488; F:GO:0008227; C:GO:0016020	P:adenylate cyclase-modulating G protein-coupled receptor signaling pathway; P:response to light stimulus; P:detection of external stimulus; P:detection of abiotic stimulus; P:negative regulation of cell communication; P:regulation of vasoconstriction; P:regulation of signaling; P:regulation of circadian rhythm; P:camera-type eye development; P:positive regulation of cellular process; P:positive …			IPR000276 (PRINTS); IPR000276 (PFAM); G3DSA:1.20.1070.10 (GENE3D); IPR050125 (PANTHER); IPR017452 (PROSITE_PROFILES); cd00637 (CDD); SSF81321 (SUPERFAMILY)	P:GO:0007186; P:GO:0007602; P:GO:0071482; F:GO:0004930; F:GO:0008020; C:GO:0005886; C:GO:0016020	P:G protein-coupled receptor signaling pathway; P:phototransduction; P:cellular response to light stimulus; F:G protein-coupled receptor activity; F:G protein-coupled photoreceptor activity; C:plasma membrane; C:membrane
Aeleg_00060	RecName: Full=L-malyl-CoA/beta-methylmalyl-CoA lyase; AltName: Full=(3S)-malyl-CoA/beta-methylmalyl-CoA lyase	285	17	4.25784e-85	49.7	6	P:GO:0019752; P:GO:0070207; P:GO:0106121; F:GO:0000287; F:GO:0004474; F:GO:0047777	P:carboxylic acid metabolic process; P:protein homotrimerization; P:positive regulation of cobalamin metabolic process; F:magnesium ion binding; F:malate synthase activity; F:(S)-citramalyl-CoA lyase activity	EC:4.1.3.25; EC:2.3.3.9	(S)-citramalyl-CoA lyase; Malate synthase	IPR040442 (G3DSA:3.20.20.GENE3D); IPR040442 (G3DSA:3.20.20.GENE3D); IPR011206 (PIRSF); IPR005000 (PFAM); IPR040186 (PANTHER); IPR015813 (SUPERFAMILY)	P:GO:0106064; F:GO:0003824; F:GO:0047777	P:regulation of cobalamin metabolic process; F:catalytic activity; F:(S)-citramalyl-CoA lyase activity
Aeleg_00061	RecName: Full=tRNA (uracil-5-)-methyltransferase homolog B; AltName: Full=TRM2 homolog B; AltName: Full=rRNA (uracil-5-)-methyltransferase TRMT2B; Flags: Precursor	317	12	6.29926e-49	48.2	6	P:GO:0006396; F:GO:0003676; F:GO:0005515; F:GO:0030697; F:GO:0070041; C:GO:0005759	P:RNA processing; F:nucleic acid binding; F:protein binding; F:tRNA (uracil(54)-C5)-methyltransferase activity, S-adenosyl methionine-dependent; F:rRNA (uridine-C5-)-methyltransferase activity; C:mitochondrial matrix	EC:2.1.1.35	tRNA (uracil(54)-C(5))-methyltransferase	G3DSA:2.40.50.1070 (GENE3D); IPR012677 (G3DSA:3.30.70.GENE3D); IPR045850 (PANTHER); IPR029063 (SUPERFAMILY); IPR035979 (SUPERFAMILY)	F:GO:0003676; F:GO:0003723	F:nucleic acid binding; F:RNA binding
Aeleg_00062	RecName: Full=tRNA (uracil-5-)-methyltransferase homolog B; AltName: Full=TRM2 homolog B; AltName: Full=rRNA (uracil-5-)-methyltransferase TRMT2B; Flags: Precursor	116	20	3.70673e-33	47.23	7	P:GO:0006364; P:GO:0009451; P:GO:0032259; F:GO:0005515; F:GO:0008169; F:GO:0030697; C:GO:0005739	P:rRNA processing; P:RNA modification; P:methylation; F:protein binding; F:C-methyltransferase activity; F:tRNA (uracil(54)-C5)-methyltransferase activity, S-adenosyl methionine-dependent; C:mitochondrion	EC:2.1.1.35	tRNA (uracil(54)-C(5))-methyltransferase	IPR029063 (G3DSA:3.40.50.GENE3D); IPR041698 (PFAM); IPR045850 (PANTHER); cd02440 (CDD); IPR029063 (SUPERFAMILY)	F:GO:0003723	F:RNA binding
Aeleg_00063	RecName: Full=Brain-specific homeobox protein homolog	240	20	1.28359e-19	66.74	36	P:GO:0000122; P:GO:0001502; P:GO:0001751; P:GO:0002053; P:GO:0007267; P:GO:0007455; P:GO:0007479; P:GO:0007548; P:GO:0007626; P:GO:0008052; P:GO:0008057; P:GO:0008407; P:GO:0009952; P:GO:0014902; P:GO:0021982; P:GO:0030178; P:GO:0035914; P:GO:0042755; P:GO:0043066; P:GO:0045446; P:GO:0045944; P:GO:0048536; P:GO:0048663; P:GO:0055123; P:GO:0060037; P:GO:0060056; F:GO:0000978; F:GO:0001228; F:GO:00…	P:negative regulation of transcription by RNA polymerase II; P:cartilage condensation; P:compound eye photoreceptor cell differentiation; P:positive regulation of mesenchymal cell proliferation; P:cell-cell signaling; P:eye-antennal disc morphogenesis; P:leg disc proximal/distal pattern formation; P:sex differentiation; P:locomotory behavior; P:sensory organ boundary specification; P:eye pigment …			IPR020479 (PRINTS); IPR000047 (PRINTS); IPR001356 (SMART); G3DSA:1.10.10.60 (GENE3D); IPR001356 (PFAM); mobidb-lite (MOBIDB_LITE); mobidb-lite (MOBIDB_LITE); mobidb-lite (MOBIDB_LITE); mobidb-lite (MOBIDB_LITE); mobidb-lite (MOBIDB_LITE); IPR050848 (PANTHER); IPR001356 (PROSITE_PROFILES); IPR001356 (CDD); IPR009057 (SUPERFAMILY)	F:GO:0003677	F:DNA binding
Aeleg_00064	---NA---	84									mobidb-lite (MOBIDB_LITE)	no GO terms	no GO terms
Aeleg_00065	RecName: Full=Protein hobbit; AltName: Full=Bridge-like lipid transfer protein family member 2; Short=BLTP2; Flags: Precursor	1298	5	1.08784e-110	47.73	3	C:GO:0005737; C:GO:0016020; C:GO:0043231	C:cytoplasm; C:membrane; C:intracellular membrane-bounded organelle			IPR019441 (SMART); IPR019441 (PFAM); IPR019443 (PFAM); IPR048872 (PFAM); mobidb-lite (MOBIDB_LITE); mobidb-lite (MOBIDB_LITE); mobidb-lite (MOBIDB_LITE); mobidb-lite (MOBIDB_LITE); IPR045167 (PANTHER); PS51257 (PROSITE_PROFILES)	no GO terms	no GO terms
Aeleg_00066	RecName: Full=Serine/arginine-rich splicing factor 6; AltName: Full=Pre-mRNA-splicing factor SRP55; AltName: Full=Splicing factor, arginine/serine-rich 6	259	20	2.40674e-44	58.71	27	P:GO:0000381; P:GO:0001178; P:GO:0002119; P:GO:0002244; P:GO:0006376; P:GO:0007283; P:GO:0008406; P:GO:0009611; P:GO:0031440; P:GO:0032869; P:GO:0033120; P:GO:0040009; P:GO:0044819; P:GO:0045617; P:GO:0048025; P:GO:0051607; P:GO:0060501; P:GO:0097421; P:GO:2000675; F:GO:0003729; F:GO:0036002; F:GO:0043422; F:GO:0050733; C:GO:0000791; C:GO:0005700; C:GO:0016607; C:GO:1990904	P:regulation of alternative mRNA splicing, via spliceosome; P:regulation of transcriptional start site selection at RNA polymerase II promoter; P:nematode larval development; P:hematopoietic progenitor cell differentiation; P:mRNA splice site recognition; P:spermatogenesis; P:gonad development; P:response to wounding; P:regulation of mRNA 3'-end processing; P:cellular response to insulin stimulus…			IPR000504 (SMART); IPR000504 (PFAM); IPR012677 (G3DSA:3.30.70.GENE3D); IPR012677 (G3DSA:3.30.70.GENE3D); mobidb-lite (MOBIDB_LITE); mobidb-lite (MOBIDB_LITE); mobidb-lite (MOBIDB_LITE); IPR050374 (PANTHER); IPR000504 (PROSITE_PROFILES); cd12337 (CDD); IPR035979 (SUPERFAMILY)	F:GO:0003676; F:GO:0003723; F:GO:0003729; C:GO:0005634; C:GO:0005737	F:nucleic acid binding; F:RNA binding; F:mRNA binding; C:nucleus; C:cytoplasm
Aeleg_00067	RecName: Full=Synaptic vesicle 2-related protein; Short=SV2-related protein	463	20	2.818e-89	52.63	8	P:GO:0050789; P:GO:2001142; P:GO:2001143; F:GO:0005515; F:GO:0090416; F:GO:0090417; C:GO:0005886; C:GO:0008021	P:regulation of biological process; P:nicotinate transport; P:N-methylnicotinate transport; F:protein binding; F:nicotinate transmembrane transporter activity; F:N-methylnicotinate transmembrane transporter activity; C:plasma membrane; C:synaptic vesicle			IPR036259 (G3DSA:1.20.1250.GENE3D); IPR036259 (G3DSA:1.20.1250.GENE3D); IPR005828 (PFAM); mobidb-lite (MOBIDB_LITE); PTHR23511 (PANTHER); IPR020846 (PROSITE_PROFILES); IPR036259 (SUPERFAMILY); IPR036259 (SUPERFAMILY)	P:GO:0055085; F:GO:0022857; C:GO:0016020; C:GO:0016020	P:transmembrane transport; F:transmembrane transporter activity; C:membrane; C:membrane
Aeleg_00068	---NA---	246									IPR000157 (PFAM); IPR035897 (G3DSA:3.40.50.GENE3D); PTHR46270 (PANTHER); IPR035897 (SUPERFAMILY)	P:GO:0007165	P:signal transduction
Aeleg_00069	---NA---	634									mobidb-lite (MOBIDB_LITE); mobidb-lite (MOBIDB_LITE); mobidb-lite (MOBIDB_LITE); mobidb-lite (MOBIDB_LITE); mobidb-lite (MOBIDB_LITE); mobidb-lite (MOBIDB_LITE)	no GO terms	no GO terms
Aeleg_00070	RecName: Full=Transport and Golgi organization protein 2 homolog	348	5	5.37654e-58	49.83	1	C:GO:0005739	C:mitochondrion			IPR008551 (PFAM); IPR008551 (PANTHER)	P:GO:0007030; P:GO:0009306; C:GO:0005794	P:Golgi organization; P:protein secretion; C:Golgi apparatus
Aeleg_00071	RecName: Full=Rab GTPase-binding effector protein 1; AltName: Full=Rabaptin-5; AltName: Full=Rabaptin-5alpha	718	12	1.9193e-26	52.16	16	P:GO:0006906; P:GO:0007165; P:GO:0008104; P:GO:0016197; P:GO:0030100; P:GO:0048193; P:GO:0051668; F:GO:0008289; F:GO:0017124; F:GO:0042802; C:GO:0005634; C:GO:0005769; C:GO:0005829; C:GO:0016020; C:GO:0032991; C:GO:0045202	P:vesicle fusion; P:signal transduction; P:protein localization; P:endosomal transport; P:regulation of endocytosis; P:Golgi vesicle transport; P:localization within membrane; F:lipid binding; F:SH3 domain binding; F:identical protein binding; C:nucleus; C:early endosome; C:cytosol; C:membrane; C:protein-containing complex; C:synapse			IPR000306 (SMART); G3DSA:1.20.5.730 (GENE3D); IPR018514 (PFAM); IPR013083 (G3DSA:3.30.40.GENE3D); IPR000306 (PFAM); mobidb-lite (MOBIDB_LITE); mobidb-lite (MOBIDB_LITE); mobidb-lite (MOBIDB_LITE); IPR003914 (PANTHER); IPR017455 (PROSITE_PROFILES); IPR011011 (SUPERFAMILY); SSF103652 (SUPERFAMILY)	P:GO:0006897; F:GO:0005096; F:GO:0008083; F:GO:0046872; C:GO:0043231	P:endocytosis; F:GTPase activator activity; F:growth factor activity; F:metal ion binding; C:intracellular membrane-bounded organelle
Aeleg_00072	RecName: Full=Lissencephaly-1 homolog	337	20	2.08732e-38	50.09	31	P:GO:0000226; P:GO:0007018; P:GO:0009887; P:GO:0022402; P:GO:0030030; P:GO:0030154; P:GO:0030968; P:GO:0038026; P:GO:0042149; P:GO:0043170; P:GO:0044238; P:GO:0046907; P:GO:0048731; P:GO:0051656; P:GO:0070925; P:GO:0071456; P:GO:0099111; F:GO:0019901; F:GO:0031369; F:GO:0046982; F:GO:0051219; F:GO:0097159; F:GO:0140096; C:GO:0000785; C:GO:0005783; C:GO:0005815; C:GO:0008247; C:GO:0016020; C:GO:00…	P:microtubule cytoskeleton organization; P:microtubule-based movement; P:animal organ morphogenesis; P:cell cycle process; P:cell projection organization; P:cell differentiation; P:endoplasmic reticulum unfolded protein response; P:reelin-mediated signaling pathway; P:cellular response to glucose starvation; P:macromolecule metabolic process; P:primary metabolic process; P:intracellular transport…			IPR001680 (SMART); IPR015943 (G3DSA:2.130.10.GENE3D); IPR001680 (PFAM); IPR015943 (G3DSA:2.130.10.GENE3D); mobidb-lite (MOBIDB_LITE); mobidb-lite (MOBIDB_LITE); IPR042410 (PANTHER); PS50294 (PROSITE_PROFILES); IPR001680 (PROSITE_PROFILES); IPR001680 (PROSITE_PROFILES); IPR036322 (SUPERFAMILY)	P:GO:0030968; F:GO:0005515; C:GO:0005783	P:endoplasmic reticulum unfolded protein response; F:protein binding; C:endoplasmic reticulum
Aeleg_00073	RecName: Full=Cyclin N-terminal domain-containing protein 1	316	3	2.46947e-38	49.68	5	P:GO:0007131; P:GO:0007283; P:GO:0051445; F:GO:0005515; C:GO:0005694	P:reciprocal meiotic recombination; P:spermatogenesis; P:regulation of meiotic cell cycle; F:protein binding; C:chromosome			G3DSA:1.10.472.10 (GENE3D); IPR006671 (PFAM); PTHR21615 (PANTHER); cd20541 (CDD); IPR036915 (SUPERFAMILY)	P:GO:0007131; C:GO:0035861	P:reciprocal meiotic recombination; C:site of double-strand break
Aeleg_00074	RecName: Full=B-cell CLL/lymphoma 7 protein family member A	337	13	3.89421e-17	77.44	16	P:GO:0006338; P:GO:0006357; P:GO:0006915; P:GO:0008284; P:GO:0016055; P:GO:0030071; P:GO:0045596; P:GO:0045892; P:GO:0070316; P:GO:1902459; P:GO:2000045; P:GO:2000781; P:GO:2000819; F:GO:0003779; C:GO:0016514; C:GO:0140288	P:chromatin remodeling; P:regulation of transcription by RNA polymerase II; P:apoptotic process; P:positive regulation of cell population proliferation; P:Wnt signaling pathway; P:regulation of mitotic metaphase/anaphase transition; P:negative regulation of cell differentiation; P:negative regulation of DNA-templated transcription; P:regulation of G0 to G1 transition; P:positive regulation of ste…			IPR006804 (PFAM); mobidb-lite (MOBIDB_LITE); mobidb-lite (MOBIDB_LITE); mobidb-lite (MOBIDB_LITE); mobidb-lite (MOBIDB_LITE); mobidb-lite (MOBIDB_LITE); mobidb-lite (MOBIDB_LITE); mobidb-lite (MOBIDB_LITE); mobidb-lite (MOBIDB_LITE); IPR006804 (PANTHER)	no GO terms	no GO terms
Aeleg_00075	RecName: Full=Protein dispatched homolog 2	1011	10	3.19815e-174	50.97	20	P:GO:0007224; P:GO:0007225; P:GO:0007368; P:GO:0007519; P:GO:0008015; P:GO:0009880; P:GO:0009952; P:GO:0009953; P:GO:0015833; P:GO:0021984; P:GO:0031290; P:GO:0042694; P:GO:0048701; P:GO:0048839; P:GO:0060539; F:GO:0005515; C:GO:0005737; C:GO:0012505; C:GO:0031090; C:GO:0043231	P:smoothened signaling pathway; P:patched ligand maturation; P:determination of left/right symmetry; P:skeletal muscle tissue development; P:blood circulation; P:embryonic pattern specification; P:anterior/posterior pattern specification; P:dorsal/ventral pattern formation; P:peptide transport; P:adenohypophysis development; P:retinal ganglion cell axon guidance; P:muscle cell fate specification;…			IPR004869 (PFAM); G3DSA:1.20.1640.10 (GENE3D); G3DSA:1.20.1640.10 (GENE3D); IPR003392 (PFAM); mobidb-lite (MOBIDB_LITE); mobidb-lite (MOBIDB_LITE); mobidb-lite (MOBIDB_LITE); IPR052081 (PANTHER); IPR000731 (PROSITE_PROFILES); IPR003339 (CDD); SSF82866 (SUPERFAMILY); SSF82866 (SUPERFAMILY)	P:GO:0007224; F:GO:0022857; C:GO:0016020	P:smoothened signaling pathway; F:transmembrane transporter activity; C:membrane
Aeleg_00076	RecName: Full=Cytochrome P450 3A24; AltName: Full=CYPIIIA24	759	20	3.24981e-110	58.71	38	P:GO:0002933; P:GO:0006631; P:GO:0007565; P:GO:0007584; P:GO:0008210; P:GO:0008610; P:GO:0009617; P:GO:0009822; P:GO:0010043; P:GO:0010628; P:GO:0016098; P:GO:0032355; P:GO:0042178; P:GO:0042369; P:GO:0042448; P:GO:0042572; P:GO:0042573; P:GO:0043627; P:GO:0044283; P:GO:0045471; P:GO:0046686; P:GO:0070989; P:GO:0071357; P:GO:0071548; F:GO:0005496; F:GO:0005506; F:GO:0008401; F:GO:0016709; F:GO:00…	P:lipid hydroxylation; P:fatty acid metabolic process; P:female pregnancy; P:response to nutrient; P:estrogen metabolic process; P:lipid biosynthetic process; P:response to bacterium; P:alkaloid catabolic process; P:response to zinc ion; P:positive regulation of gene expression; P:monoterpenoid metabolic process; P:response to estradiol; P:xenobiotic catabolic process; P:vitamin D catabolic proce…	EC:1.14.13; EC:1.17.5.2	Acting on paired donors, with incorporation or reduction of molecular oxygen. The oxygen incorporated need not be derived from O(2); Caffeine dehydrogenase	IPR002401 (PRINTS); IPR001128 (PRINTS); IPR001680 (SMART); IPR015943 (G3DSA:2.130.10.GENE3D); IPR001128 (PFAM); IPR036396 (G3DSA:1.10.630.GENE3D); IPR050705 (PANTHER); IPR001680 (PROSITE_PROFILES); IPR001680 (PROSITE_PROFILES); cd11055 (CDD); IPR036396 (SUPERFAMILY); IPR036322 (SUPERFAMILY)	F:GO:0004497; F:GO:0005506; F:GO:0005515; F:GO:0008395; F:GO:0016705; F:GO:0020037	F:monooxygenase activity; F:iron ion binding; F:protein binding; F:steroid hydroxylase activity; F:oxidoreductase activity, acting on paired donors, with incorporation or reduction of molecular oxygen; F:heme binding
Aeleg_00077	RecName: Full=GTPase-activating protein GYP7; AltName: Full=GAP for YPT7	845	17	1.31768e-106	53.22	10	P:GO:0031323; P:GO:0033043; P:GO:0042147; P:GO:0043087; P:GO:0060255; F:GO:0005096; F:GO:0031267; C:GO:0005768; C:GO:0005829; C:GO:0030659	P:regulation of cellular metabolic process; P:regulation of organelle organization; P:retrograde transport, endosome to Golgi; P:regulation of GTPase activity; P:regulation of macromolecule metabolic process; F:GTPase activator activity; F:small GTPase binding; C:endosome; C:cytosol; C:cytoplasmic vesicle membrane			IPR004012 (SMART); IPR021935 (PFAM); G3DSA:1.10.472.80 (GENE3D); IPR000195 (PFAM); IPR037213 (G3DSA:1.20.58.GENE3D); IPR004012 (PFAM); G3DSA:2.30.29.230 (GENE3D); mobidb-lite (MOBIDB_LITE); PTHR22957 (PANTHER); IPR004012 (PROSITE_PROFILES); IPR037213 (SUPERFAMILY); IPR035969 (SUPERFAMILY)	P:GO:0090630; F:GO:0005096	P:activation of GTPase activity; F:GTPase activator activity
Aeleg_00078	RecName: Full=Telomerase-binding protein EST1A; AltName: Full=Ever shorter telomeres 1A; AltName: Full=Nonsense mediated mRNA decay factor SMG6; AltName: Full=Smg-6 homolog	1015	12	3.96053e-54	44.99	7	P:GO:0010556; P:GO:0032204; F:GO:0003676; F:GO:0019899; C:GO:0005634; C:GO:0005737; C:GO:0043232	P:regulation of macromolecule biosynthetic process; P:regulation of telomere maintenance; F:nucleic acid binding; F:enzyme binding; C:nucleus; C:cytoplasm; C:intracellular non-membrane-bounded organelle			IPR002716 (SMART); IPR011990 (G3DSA:1.25.40.GENE3D); IPR002716 (PFAM); IPR018834 (PFAM); G3DSA:3.40.50.1010 (GENE3D); mobidb-lite (MOBIDB_LITE); mobidb-lite (MOBIDB_LITE); mobidb-lite (MOBIDB_LITE); mobidb-lite (MOBIDB_LITE); mobidb-lite (MOBIDB_LITE); mobidb-lite (MOBIDB_LITE); mobidb-lite (MOBIDB_LITE); mobidb-lite (MOBIDB_LITE); IPR045153 (PANTHER); IPR011990 (SUPERFAMILY); IPR029060 (SUPERFAM…	P:GO:0000184; F:GO:0005515; F:GO:0042162; F:GO:0070034; C:GO:0005697	P:nuclear-transcribed mRNA catabolic process, nonsense-mediated decay; F:protein binding; F:telomeric DNA binding; F:telomerase RNA binding; C:telomerase holoenzyme complex
Aeleg_00079	RecName: Full=LHFPL tetraspan subfamily member 3 protein; AltName: Full=Lipoma HMGIC fusion partner-like 3 protein	219	20	7.78391e-21	45.48	10	P:GO:0007275; P:GO:0009987; P:GO:0022414; P:GO:0050954; P:GO:0051179; P:GO:0065007; C:GO:0005886; C:GO:0042995; C:GO:0043226; C:GO:0045202	P:multicellular organism development; P:cellular process; P:reproductive process; P:sensory perception of mechanical stimulus; P:localization; P:biological regulation; C:plasma membrane; C:cell projection; C:organelle; C:synapse			IPR019372 (PFAM); G3DSA:1.20.140.150 (GENE3D); IPR019372 (PANTHER)	C:GO:0016020	C:membrane
Aeleg_00080	RecName: Full=Sorting nexin-14	715	20	1.0835e-81	47.5	19	P:GO:0001932; P:GO:0009056; P:GO:0009966; P:GO:0015031; P:GO:0031401; P:GO:0043085; P:GO:0043933; P:GO:0046907; P:GO:0048513; P:GO:0048522; P:GO:0048523; P:GO:0048731; P:GO:0050877; P:GO:0060322; F:GO:0005515; F:GO:1901981; C:GO:0005769; C:GO:0005886; C:GO:0032991	P:regulation of protein phosphorylation; P:catabolic process; P:regulation of signal transduction; P:protein transport; P:positive regulation of protein modification process; P:positive regulation of catalytic activity; P:protein-containing complex organization; P:intracellular transport; P:animal organ development; P:positive regulation of cellular process; P:negative regulation of cellular proc…			IPR016137 (SMART); IPR044926 (G3DSA:1.10.167.GENE3D); IPR016137 (PFAM); mobidb-lite (MOBIDB_LITE); mobidb-lite (MOBIDB_LITE); mobidb-lite (MOBIDB_LITE); mobidb-lite (MOBIDB_LITE); IPR052246 (PANTHER); IPR016137 (PROSITE_PROFILES); cd08721 (CDD); IPR036305 (SUPERFAMILY); IPR036305 (SUPERFAMILY)	P:GO:0008104; C:GO:0005739; C:GO:0005886	P:protein localization; C:mitochondrion; C:plasma membrane
Aeleg_00081	RecName: Full=1-deoxypentalenic acid 11-beta-hydroxylase; AltName: Full=Neopentalenolactone biosynthesis protein H	222	1	3.47853e-05	46.01	2	F:GO:0043167; F:GO:0051213	F:ion binding; F:dioxygenase activity	EC:1	Oxidoreductases	IPR008775 (PFAM); G3DSA:2.60.120.620 (GENE3D); PTHR40128 (PANTHER); SSF51197 (SUPERFAMILY)	no GO terms	no GO terms
Aeleg_00082	---NA---	2014									mobidb-lite (MOBIDB_LITE); mobidb-lite (MOBIDB_LITE); mobidb-lite (MOBIDB_LITE); mobidb-lite (MOBIDB_LITE); mobidb-lite (MOBIDB_LITE); mobidb-lite (MOBIDB_LITE); mobidb-lite (MOBIDB_LITE); mobidb-lite (MOBIDB_LITE); mobidb-lite (MOBIDB_LITE); mobidb-lite (MOBIDB_LITE); mobidb-lite (MOBIDB_LITE); mobidb-lite (MOBIDB_LITE); mobidb-lite (MOBIDB_LITE); mobidb-lite (MOBIDB_LITE); mobidb-lite (MOBIDB_L…	no GO terms	no GO terms
Aeleg_00083	RecName: Full=Protein phosphatase 1E; AltName: Full=Ca(2+)/calmodulin-dependent protein kinase phosphatase N; Short=CaMKP-N; AltName: Full=CaMKP-nucleus; Short=CaMKN; AltName: Full=Partner of PIX 1; AltName: Full=Partner of PIX-alpha; Short=Partner of PIXA	469	20	5.29351e-55	47.9	11	P:GO:0001933; P:GO:0006470; P:GO:0030155; P:GO:0040017; P:GO:0048522; P:GO:0050790; P:GO:0051716; F:GO:0004722; F:GO:0005488; C:GO:0005634; C:GO:0005737	P:negative regulation of protein phosphorylation; P:protein dephosphorylation; P:regulation of cell adhesion; P:positive regulation of locomotion; P:positive regulation of cellular process; P:regulation of catalytic activity; P:cellular response to stimulus; F:protein serine/threonine phosphatase activity; F:binding; C:nucleus; C:cytoplasm	EC:3.1.3.16	Protein-serine/threonine phosphatase	IPR001932 (SMART); IPR036457 (G3DSA:3.60.40.GENE3D); IPR001932 (PFAM); mobidb-lite (MOBIDB_LITE); mobidb-lite (MOBIDB_LITE); mobidb-lite (MOBIDB_LITE); mobidb-lite (MOBIDB_LITE); mobidb-lite (MOBIDB_LITE); IPR015655 (PANTHER); IPR001932 (PROSITE_PROFILES); IPR001932 (CDD); IPR036457 (SUPERFAMILY)	P:GO:0006470; P:GO:0035970; F:GO:0004722	P:protein dephosphorylation; P:peptidyl-threonine dephosphorylation; F:protein serine/threonine phosphatase activity
Aeleg_00084	RecName: Full=E3 ubiquitin-protein ligase TRIM37; AltName: Full=Mulibrey nanism protein; AltName: Full=RING-type E3 ubiquitin transferase TRIM37; AltName: Full=Tripartite motif-containing protein 37	545	2	1.55144e-32	57.39	20	P:GO:0000122; P:GO:0006513; P:GO:0016558; P:GO:0032088; P:GO:0045814; P:GO:0046600; P:GO:0050821; P:GO:0051092; P:GO:0051865; P:GO:0070842; F:GO:0003682; F:GO:0003713; F:GO:0005164; F:GO:0031625; F:GO:0042803; F:GO:0140862; C:GO:0005778; C:GO:0005829; C:GO:0016235; C:GO:0035098	P:negative regulation of transcription by RNA polymerase II; P:protein monoubiquitination; P:protein import into peroxisome matrix; P:negative regulation of NF-kappaB transcription factor activity; P:negative regulation of gene expression, epigenetic; P:negative regulation of centriole replication; P:protein stabilization; P:positive regulation of NF-kappaB transcription factor activity; P:protei…	EC:2.3.2	Acyltransferases	G3DSA:3.30.160.60 (GENE3D); IPR000315 (PFAM); mobidb-lite (MOBIDB_LITE); mobidb-lite (MOBIDB_LITE); mobidb-lite (MOBIDB_LITE); mobidb-lite (MOBIDB_LITE); mobidb-lite (MOBIDB_LITE); mobidb-lite (MOBIDB_LITE); mobidb-lite (MOBIDB_LITE); mobidb-lite (MOBIDB_LITE); mobidb-lite (MOBIDB_LITE); mobidb-lite (MOBIDB_LITE); IPR053003 (PANTHER); cd19779 (CDD); SSF57845 (SUPERFAMILY)	P:GO:0032088; P:GO:0046600; P:GO:0051092; P:GO:0051865; F:GO:0005164; F:GO:0008270; F:GO:0031625; F:GO:0061630; C:GO:0005777; C:GO:0016235	P:negative regulation of NF-kappaB transcription factor activity; P:negative regulation of centriole replication; P:positive regulation of NF-kappaB transcription factor activity; P:protein autoubiquitination; F:tumor necrosis factor receptor binding; F:zinc ion binding; F:ubiquitin protein ligase binding; F:ubiquitin protein ligase activity; C:peroxisome; C:aggresome
Aeleg_00085	---NA---	216									IPR021454 (PFAM); mobidb-lite (MOBIDB_LITE); mobidb-lite (MOBIDB_LITE); PTHR34179 (PANTHER)	C:GO:0005737	C:cytoplasm
Aeleg_00086	RecName: Full=9,11-endoperoxide prostaglandin H2 reductase; AltName: Full=Prostaglandin F2-alpha synthase	311	20	2.82612e-86	63.4	5	P:GO:0019571; P:GO:0051596; F:GO:0008106; F:GO:0045290; C:GO:0005829	P:D-arabinose catabolic process; P:methylglyoxal catabolic process; F:alcohol dehydrogenase (NADP+) activity; F:D-arabinose 1-dehydrogenase [NAD(P)+] activity; C:cytosol	EC:1.1.1.117; EC:1.1.1.2	D-arabinose 1-dehydrogenase (NAD(P)(+)); Alcohol dehydrogenase (NADP(+))	IPR020471 (PRINTS); IPR020471 (PIRSF); IPR036812 (G3DSA:3.20.20.GENE3D); IPR023210 (PFAM); IPR020471 (PANTHER); cd19071 (CDD); IPR036812 (SUPERFAMILY)	F:GO:0016491	F:oxidoreductase activity
Aeleg_00087	RecName: Full=Myeloid differentiation primary response protein MyD88	387	12	1.33414e-26	57.1	71	P:GO:0001923; P:GO:0002238; P:GO:0002269; P:GO:0002283; P:GO:0002726; P:GO:0002755; P:GO:0006325; P:GO:0006508; P:GO:0006909; P:GO:0008063; P:GO:0009615; P:GO:0009682; P:GO:0010605; P:GO:0014004; P:GO:0014070; P:GO:0014075; P:GO:0016064; P:GO:0030593; P:GO:0031663; P:GO:0032494; P:GO:0032722; P:GO:0032731; P:GO:0032740; P:GO:0032747; P:GO:0032755; P:GO:0032760; P:GO:0042098; P:GO:0042117; P:GO:00…	P:B-1 B cell differentiation; P:response to molecule of fungal origin; P:leukocyte activation involved in inflammatory response; P:neutrophil activation involved in immune response; P:positive regulation of T cell cytokine production; P:MyD88-dependent toll-like receptor signaling pathway; P:chromatin organization; P:proteolysis; P:phagocytosis; P:Toll signaling pathway; P:response to virus; P:in…	EC:3.4; EC:2.3.2	Acting on peptide bonds (peptidases); Acyltransferases	IPR000488 (SMART); IPR011600 (PFAM); IPR011029 (G3DSA:1.10.533.GENE3D); G3DSA:3.40.50.1460 (GENE3D); IPR000488 (PFAM); IPR052039 (PANTHER); IPR000488 (PROSITE_PROFILES); IPR001309 (PROSITE_PROFILES); IPR029030 (SUPERFAMILY); IPR011029 (SUPERFAMILY)	P:GO:0006508; P:GO:0007165; F:GO:0004197; F:GO:0005515	P:proteolysis; P:signal transduction; F:cysteine-type endopeptidase activity; F:protein binding
Aeleg_00088	RecName: Full=Amine oxidase [flavin-containing] A; AltName: Full=Monoamine oxidase type A; Short=MAO-A	411	20	2.92653e-116	59.36	24	P:GO:0001964; P:GO:0009410; P:GO:0009636; P:GO:0010044; P:GO:0010269; P:GO:0014063; P:GO:0019607; P:GO:0032496; P:GO:0035176; P:GO:0036269; P:GO:0042420; P:GO:0042428; P:GO:0045471; P:GO:0045964; P:GO:0051412; F:GO:0008131; F:GO:0042802; F:GO:0050660; F:GO:0051378; F:GO:0097621; C:GO:0005741; C:GO:0005829; C:GO:0030425; C:GO:0043025	P:startle response; P:response to xenobiotic stimulus; P:response to toxic substance; P:response to aluminum ion; P:response to selenium ion; P:negative regulation of serotonin secretion; P:phenylethylamine catabolic process; P:response to lipopolysaccharide; P:social behavior; P:swimming behavior; P:dopamine catabolic process; P:serotonin metabolic process; P:response to ethanol; P:positive regu…	EC:1.4.3.4; EC:1.4.3.21	Monoamine oxidase; Primary-amine oxidase	IPR001613 (PRINTS); IPR036188 (G3DSA:3.50.50.GENE3D); G3DSA:1.10.405.10 (GENE3D); G3DSA:3.90.660.10 (GENE3D); IPR002937 (PFAM); IPR050703 (PANTHER); SSF54373 (SUPERFAMILY); IPR036188 (SUPERFAMILY)	F:GO:0016491	F:oxidoreductase activity
Aeleg_00089	---NA---	165									no IPS match	no IPS match	no IPS match
Aeleg_00090	RecName: Full=Protein lin-7 homolog C; Short=Lin-7C	151	20	2.79313e-18	55.47	43	P:GO:0001895; P:GO:0002011; P:GO:0006996; P:GO:0007269; P:GO:0010628; P:GO:0016192; P:GO:0021694; P:GO:0022607; P:GO:0044238; P:GO:0045184; P:GO:0048489; P:GO:0048523; P:GO:0050910; P:GO:0050953; P:GO:0051668; P:GO:0060088; P:GO:1901564; P:GO:1990227; F:GO:0008092; F:GO:0019901; F:GO:0030165; F:GO:0042802; F:GO:0097016; C:GO:0001917; C:GO:0002142; C:GO:0005794; C:GO:0005884; C:GO:0016323; C:GO:00…	P:retina homeostasis; P:morphogenesis of an epithelial sheet; P:organelle organization; P:neurotransmitter secretion; P:positive regulation of gene expression; P:vesicle-mediated transport; P:cerebellar Purkinje cell layer formation; P:cellular component assembly; P:primary metabolic process; P:establishment of protein localization; P:synaptic vesicle transport; P:negative regulation of cellular …			IPR001478 (SMART); IPR001478 (PFAM); IPR036034 (G3DSA:2.30.42.GENE3D); IPR051109 (PANTHER); IPR001478 (PROSITE_PROFILES); IPR001478 (CDD); IPR036034 (SUPERFAMILY)	P:GO:0007269; P:GO:0045199; P:GO:1903361; F:GO:0005515; C:GO:0005911; C:GO:0016323; C:GO:0045202	P:neurotransmitter secretion; P:maintenance of epithelial cell apical/basal polarity; P:protein localization to basolateral plasma membrane; F:protein binding; C:cell-cell junction; C:basolateral plasma membrane; C:synapse
Aeleg_00091	---NA---	128									no IPS match	no IPS match	no IPS match
Aeleg_00092	RecName: Full=Ribitol 5-phosphate transferase FKRP; AltName: Full=Fukutin-related protein; AltName: Full=Ribitol-5-phosphate transferase	73	6	3.62404e-09	70.28	48	P:GO:0001701; P:GO:0001764; P:GO:0003007; P:GO:0003016; P:GO:0006096; P:GO:0006600; P:GO:0006629; P:GO:0006936; P:GO:0006954; P:GO:0007420; P:GO:0007628; P:GO:0009410; P:GO:0010001; P:GO:0014823; P:GO:0016485; P:GO:0017038; P:GO:0019321; P:GO:0019519; P:GO:0030282; P:GO:0035269; P:GO:0035437; P:GO:0036058; P:GO:0038026; P:GO:0043010; P:GO:0043403; P:GO:0043491; P:GO:0050905; P:GO:0051262; P:GO:00…	P:in utero embryonic development; P:neuron migration; P:heart morphogenesis; P:respiratory system process; P:glycolytic process; P:creatine metabolic process; P:lipid metabolic process; P:muscle contraction; P:inflammatory response; P:brain development; P:adult walking behavior; P:response to xenobiotic stimulus; P:glial cell differentiation; P:response to activity; P:protein processing; P:protei…	EC:2.7.8	Transferring phosphorus-containing groups	IPR007074 (PFAM); IPR052613 (PANTHER)	no GO terms	no GO terms
Aeleg_00093	RecName: Full=Rhamnosyl O-methyltransferase; Flags: Precursor	220	2	9.51987e-11	48.97	7	P:GO:0006629; P:GO:0008610; P:GO:0030206; P:GO:0032259; P:GO:0071770; F:GO:0008168; C:GO:0005886	P:lipid metabolic process; P:lipid biosynthetic process; P:chondroitin sulfate biosynthetic process; P:methylation; P:DIM/DIP cell wall layer assembly; F:methyltransferase activity; C:plasma membrane			IPR029063 (G3DSA:3.40.50.GENE3D); IPR007072 (PFAM); IPR029063 (SUPERFAMILY)	P:GO:0008610; F:GO:0008168	P:lipid biosynthetic process; F:methyltransferase activity
Aeleg_00094	RecName: Full=Neuropilin-2; AltName: Full=Vascular endothelial cell growth factor 165 receptor 2; Flags: Precursor	539	20	2.71646e-31	50.18	25	P:GO:0001501; P:GO:0001568; P:GO:0001755; P:GO:0003014; P:GO:0006508; P:GO:0006810; P:GO:0007165; P:GO:0007411; P:GO:0009953; P:GO:0021604; P:GO:0048483; P:GO:0048522; P:GO:0048598; P:GO:0048646; P:GO:0048729; P:GO:0050793; P:GO:0051239; P:GO:0061548; F:GO:0005515; F:GO:0008237; F:GO:0038023; C:GO:0043227; C:GO:0043235; C:GO:0098590; C:GO:0120025	P:skeletal system development; P:blood vessel development; P:neural crest cell migration; P:renal system process; P:proteolysis; P:transport; P:signal transduction; P:axon guidance; P:dorsal/ventral pattern formation; P:cranial nerve structural organization; P:autonomic nervous system development; P:positive regulation of cellular process; P:embryonic morphogenesis; P:anatomical structure formati…	EC:3.4	Acting on peptide bonds (peptidases)	IPR000859 (SMART); IPR000859 (PFAM); IPR035914 (G3DSA:2.60.120.GENE3D); IPR035914 (G3DSA:2.60.120.GENE3D); IPR052129 (PANTHER); IPR000859 (PROSITE_PROFILES); IPR000859 (PROSITE_PROFILES); IPR000859 (CDD); IPR000859 (CDD); IPR035914 (SUPERFAMILY); IPR035914 (SUPERFAMILY)	no GO terms	no GO terms
Aeleg_00095	---NA---	485									IPR039499 (PFAM); mobidb-lite (MOBIDB_LITE); mobidb-lite (MOBIDB_LITE); mobidb-lite (MOBIDB_LITE); mobidb-lite (MOBIDB_LITE); mobidb-lite (MOBIDB_LITE); mobidb-lite (MOBIDB_LITE); mobidb-lite (MOBIDB_LITE); mobidb-lite (MOBIDB_LITE); mobidb-lite (MOBIDB_LITE); mobidb-lite (MOBIDB_LITE); PTHR46949 (PANTHER)	no GO terms	no GO terms
Aeleg_00096	---NA---	904									no IPS match	no IPS match	no IPS match
Aeleg_00097	---NA---	70									no IPS match	no IPS match	no IPS match
Aeleg_00098	RecName: Full=THO complex subunit 1; Short=Tho1; AltName: Full=Nuclear matrix protein p84; Short=p84N5; AltName: Full=hTREX84	233	5	3.26867e-46	52.24	7	P:GO:0006406; P:GO:0009873; P:GO:0010267; P:GO:0050832; F:GO:0005488; C:GO:0000347; C:GO:0031981	P:mRNA export from nucleus; P:ethylene-activated signaling pathway; P:ta-siRNA processing; P:defense response to fungus; F:binding; C:THO complex; C:nuclear lumen			IPR021861 (PFAM); IPR021861 (PANTHER)	P:GO:0006406; P:GO:0032784; C:GO:0000445	P:mRNA export from nucleus; P:regulation of DNA-templated transcription elongation; C:THO complex part of transcription export complex
Aeleg_00099	RecName: Full=Acid-sensing ion channel 3; Short=ASIC3; AltName: Full=Amiloride-sensitive cation channel 3; AltName: Full=Dorsal root ASIC; Short=DRASIC	390	20	5.57652e-26	37.13	12	P:GO:0009581; P:GO:0009582; P:GO:0030001; P:GO:0034220; P:GO:0042221; P:GO:0050794; P:GO:0050906; P:GO:0051716; P:GO:0065008; F:GO:0005261; F:GO:0022890; C:GO:0045202	P:detection of external stimulus; P:detection of abiotic stimulus; P:metal ion transport; P:monoatomic ion transmembrane transport; P:response to chemical; P:regulation of cellular process; P:detection of stimulus involved in sensory perception; P:cellular response to stimulus; P:regulation of biological quality; F:monoatomic cation channel activity; F:inorganic cation transmembrane transporter a…			G3DSA:2.60.470.10 (GENE3D); IPR001873 (PFAM); IPR001873 (PANTHER)	P:GO:0006814; P:GO:0035725; F:GO:0005272; F:GO:0015280; C:GO:0005886; C:GO:0016020	P:sodium ion transport; P:sodium ion transmembrane transport; F:sodium channel activity; F:ligand-gated sodium channel activity; C:plasma membrane; C:membrane
Aeleg_00100	RecName: Full=Tektin-1	402	20	2.24509e-129	62.71	8	P:GO:0030317; P:GO:0060271; P:GO:0060378; F:GO:0005515; C:GO:0002080; C:GO:0097225; C:GO:0097228; C:GO:0160111	P:flagellated sperm motility; P:cilium assembly; P:regulation of brood size; F:protein binding; C:acrosomal membrane; C:sperm midpiece; C:sperm principal piece; C:axonemal A tubule inner sheath			IPR000435 (PRINTS); IPR048256 (PFAM); IPR000435 (PANTHER)	P:GO:0060271; P:GO:0060294; C:GO:0005634; C:GO:0015630	P:cilium assembly; P:cilium movement involved in cell motility; C:nucleus; C:microtubule cytoskeleton
Aeleg_00101	---NA---	383									no IPS match	no IPS match	no IPS match
Aeleg_00102	RecName: Full=Transmembrane protein 17	154	9	8.34865e-22	57.86	5	P:GO:0007224; P:GO:1905515; F:GO:0005515; C:GO:0036038; C:GO:0060170	P:smoothened signaling pathway; P:non-motile cilium assembly; F:protein binding; C:MKS complex; C:ciliary membrane			IPR019184 (PFAM)	no GO terms	no GO terms
Aeleg_00103	RecName: Full=NADH dehydrogenase [ubiquinone] iron-sulfur protein 8, mitochondrial; AltName: Full=Complex I-23kD; Short=CI-23kD; AltName: Full=NADH-ubiquinone oxidoreductase 23 kDa subunit; Flags: Precursor	205	20	1.08237e-97	82.96	16	P:GO:0006120; P:GO:0006979; P:GO:0009410; P:GO:0032981; P:GO:0042776; P:GO:0055085; F:GO:0005506; F:GO:0005515; F:GO:0008137; F:GO:0048038; F:GO:0050136; F:GO:0051539; C:GO:0005743; C:GO:0005759; C:GO:0005886; C:GO:0070469	P:mitochondrial electron transport, NADH to ubiquinone; P:response to oxidative stress; P:response to xenobiotic stimulus; P:mitochondrial respiratory chain complex I assembly; P:proton motive force-driven mitochondrial ATP synthesis; P:transmembrane transport; F:iron ion binding; F:protein binding; F:NADH dehydrogenase (ubiquinone) activity; F:quinone binding; F:NADH:ubiquinone reductase (non-el…	EC:7.1.1.2; EC:1.6.5.9	NADH:ubiquinone reductase (H(+)-translocating); NADH:ubiquinone reductase (non-electrogenic)	IPR017896 (PFAM); G3DSA:3.30.70.3270 (GENE3D); IPR010226 (PANTHER); IPR017896 (PROSITE_PROFILES); IPR010226 (HAMAP); IPR017896 (PROSITE_PROFILES); SSF54862 (SUPERFAMILY)	P:GO:0006120; P:GO:0009060; P:GO:0032981; F:GO:0003954; F:GO:0016651; F:GO:0051539; C:GO:0005747; C:GO:0016020; C:GO:0045272	P:mitochondrial electron transport, NADH to ubiquinone; P:aerobic respiration; P:mitochondrial respiratory chain complex I assembly; F:NADH dehydrogenase activity; F:oxidoreductase activity, acting on NAD(P)H; F:4 iron, 4 sulfur cluster binding; C:obsolete mitochondrial respiratory chain complex I; C:membrane; C:obsolete plasma membrane respiratory chain complex I
Aeleg_00104	---NA---	339									mobidb-lite (MOBIDB_LITE); mobidb-lite (MOBIDB_LITE); mobidb-lite (MOBIDB_LITE); mobidb-lite (MOBIDB_LITE); mobidb-lite (MOBIDB_LITE); mobidb-lite (MOBIDB_LITE); mobidb-lite (MOBIDB_LITE); mobidb-lite (MOBIDB_LITE)	no GO terms	no GO terms
Aeleg_00105	RecName: Full=Ankyrin repeat and SOCS box protein 11; Short=ASB-11	162	20	8.22646e-23	47.59	39	P:GO:0007010; P:GO:0009653; P:GO:0009966; P:GO:0010468; P:GO:0010564; P:GO:0010604; P:GO:0010765; P:GO:0016192; P:GO:0030029; P:GO:0032414; P:GO:0033365; P:GO:0034330; P:GO:0035556; P:GO:0042221; P:GO:0043266; P:GO:0045184; P:GO:0048523; P:GO:0051128; P:GO:0051649; P:GO:0055117; P:GO:0061024; P:GO:0061564; P:GO:0072659; P:GO:0086019; P:GO:0086070; P:GO:0098901; P:GO:1903047; P:GO:1903169; P:GO:19…	P:cytoskeleton organization; P:anatomical structure morphogenesis; P:regulation of signal transduction; P:regulation of gene expression; P:regulation of cell cycle process; P:positive regulation of macromolecule metabolic process; P:positive regulation of sodium ion transport; P:vesicle-mediated transport; P:actin filament-based process; P:positive regulation of ion transmembrane transporter acti…	EC:2.7.1	Transferring phosphorus-containing groups	IPR002110 (SMART); IPR036770 (G3DSA:1.25.40.GENE3D); IPR036770 (G3DSA:1.25.40.GENE3D); IPR002110 (PFAM); IPR050776 (PANTHER); IPR002110 (PROSITE_PROFILES); IPR002110 (PROSITE_PROFILES); PS50297 (PROSITE_PROFILES); IPR036770 (SUPERFAMILY)	F:GO:0005515; C:GO:0005634	F:protein binding; C:nucleus
Aeleg_00106	RecName: Full=SCP2 sterol-binding domain-containing protein 1	90	5	0.000226951	68.9	1	C:GO:0005829	C:cytosol			IPR036527 (G3DSA:3.30.1050.GENE3D); IPR003033 (PFAM); IPR036527 (SUPERFAMILY)	no GO terms	no GO terms
Aeleg_00107	RecName: Full=Peroxisomal hydratase-dehydrogenase-epimerase; Short=HDE; AltName: Full=Multifunctional beta-oxidation protein; Short=MFP; Includes: RecName: Full=2-enoyl-CoA hydratase; Includes: RecName: Full=(3R)-3-hydroxyacyl-CoA dehydrogenase	379	20	1.79473e-145	63.95	24	P:GO:0000038; P:GO:0006633; P:GO:0008203; P:GO:0008209; P:GO:0008210; P:GO:0009410; P:GO:0030587; P:GO:0033540; P:GO:0036111; P:GO:0036112; P:GO:0048545; P:GO:0060009; P:GO:0070490; P:GO:0071407; P:GO:0140582; F:GO:0003857; F:GO:0004303; F:GO:0018812; F:GO:0030283; F:GO:0042803; F:GO:0044594; C:GO:0005782; C:GO:0005829; C:GO:0009507	P:very long-chain fatty acid metabolic process; P:fatty acid biosynthetic process; P:cholesterol metabolic process; P:androgen metabolic process; P:estrogen metabolic process; P:response to xenobiotic stimulus; P:sorocarp development; P:fatty acid beta-oxidation using acyl-CoA oxidase; P:very long-chain fatty-acyl-CoA metabolic process; P:medium-chain fatty-acyl-CoA metabolic process; P:response …	EC:4.2.1.74; EC:1.1.1.35; EC:1.1.1.62; EC:1.1.1.51; EC:4.2.1.17	Long-chain-enoyl-CoA hydratase; 3-hydroxyacyl-CoA dehydrogenase; 17-beta-estradiol 17-dehydrogenase; 3(or 17)-beta-hydroxysteroid dehydrogenase; Enoyl-CoA hydratase	IPR002347 (PRINTS); IPR002347 (PRINTS); SM00822 (SMART); G3DSA:3.10.129.10 (GENE3D); G3DSA:3.40.50.720 (GENE3D); IPR002347 (PFAM); IPR054357 (PFAM); G3DSA:1.10.287.4290 (GENE3D); IPR051687 (PANTHER); cd05353 (CDD); IPR029069 (SUPERFAMILY); IPR036291 (SUPERFAMILY)	no GO terms	no GO terms
Aeleg_00108	---NA---	665									mobidb-lite (MOBIDB_LITE); mobidb-lite (MOBIDB_LITE); mobidb-lite (MOBIDB_LITE); PTHR37962 (PANTHER); SSF57850 (SUPERFAMILY)	no GO terms	no GO terms
Aeleg_00109	RecName: Full=Vesicle-fusing ATPase; AltName: Full=N-ethylmaleimide-sensitive fusion protein; Short=NEM-sensitive fusion protein; AltName: Full=Vesicular-fusion protein NSF	419	20	7.88057e-136	53.33	43	P:GO:0001921; P:GO:0002090; P:GO:0006813; P:GO:0006886; P:GO:0006891; P:GO:0007030; P:GO:0007033; P:GO:0008582; P:GO:0016236; P:GO:0017157; P:GO:0031629; P:GO:0035494; P:GO:0045026; P:GO:0045732; P:GO:0048172; P:GO:0048260; P:GO:0060439; P:GO:0070050; P:GO:0090160; P:GO:1900073; F:GO:0016887; F:GO:0017075; F:GO:0030165; F:GO:0031267; F:GO:0031748; F:GO:0035255; F:GO:0042802; F:GO:0043008; F:GO:00…	P:positive regulation of receptor recycling; P:regulation of receptor internalization; P:potassium ion transport; P:intracellular protein transport; P:intra-Golgi vesicle-mediated transport; P:Golgi organization; P:vacuole organization; P:regulation of synaptic assembly at neuromuscular junction; P:macroautophagy; P:regulation of exocytosis; P:synaptic vesicle fusion to presynaptic active zone me…	EC:3.6.1.15	Nucleoside-triphosphate phosphatase	IPR003338 (SMART); G3DSA:1.10.8.60 (GENE3D); G3DSA:2.40.40.20 (GENE3D); G3DSA:3.10.330.10 (GENE3D); IPR003338 (PFAM); IPR003959 (PFAM); IPR041569 (PFAM); IPR039812 (PANTHER); IPR027417 (SUPERFAMILY); IPR029067 (SUPERFAMILY); IPR009010 (SUPERFAMILY)	P:GO:0006891; P:GO:0035494; P:GO:0043001; F:GO:0005524; F:GO:0016887; C:GO:0005795	P:intra-Golgi vesicle-mediated transport; P:SNARE complex disassembly; P:Golgi to plasma membrane protein transport; F:ATP binding; F:ATP hydrolysis activity; C:Golgi stack
Aeleg_00110	RecName: Full=Centrosomal protein of 41 kDa; Short=Cep41; AltName: Full=Testis-specific gene A14 protein	268	9	5.6241e-29	48.55	4	P:GO:0048856; P:GO:0060271; C:GO:0005815; C:GO:0005929	P:anatomical structure development; P:cilium assembly; C:microtubule organizing center; C:cilium			mobidb-lite (MOBIDB_LITE); mobidb-lite (MOBIDB_LITE); mobidb-lite (MOBIDB_LITE); IPR051889 (PANTHER); IPR001763 (PROSITE_PROFILES); cd00158 (CDD); IPR036873 (SUPERFAMILY)	P:GO:0018095; P:GO:0060271; C:GO:0036064	P:protein polyglutamylation; P:cilium assembly; C:ciliary basal body
Aeleg_00111	RecName: Full=Mesoderm-specific transcript homolog protein; AltName: Full=Paternally-expressed gene 1 protein	234	5	1.59324e-42	46.28	1	C:GO:0043227	C:membrane-bounded organelle			IPR029058 (G3DSA:3.40.50.GENE3D); IPR029058 (SUPERFAMILY)	no GO terms	no GO terms
Aeleg_00112	---NA---	553									IPR036047 (SUPERFAMILY)	F:GO:0005515	F:protein binding
Aeleg_00113	---NA---	118									IPR023347 (G3DSA:1.10.530.GENE3D)	F:GO:0003796	F:lysozyme activity
Aeleg_00114	---NA---	107									SSF101898 (SUPERFAMILY)	no GO terms	no GO terms
Aeleg_00115	---NA---	145									no IPS match	no IPS match	no IPS match
Aeleg_00116	RecName: Full=Very long-chain specific acyl-CoA dehydrogenase, mitochondrial; Short=VLCAD; Flags: Precursor	293	20	8.75207e-55	60.16	23	P:GO:0001659; P:GO:0001676; P:GO:0006552; P:GO:0009074; P:GO:0015980; P:GO:0030855; P:GO:0032981; P:GO:0033539; P:GO:0045922; P:GO:0051791; P:GO:0090181; F:GO:0000062; F:GO:0004466; F:GO:0008470; F:GO:0017099; F:GO:0042802; F:GO:0050660; F:GO:0070991; C:GO:0005654; C:GO:0005730; C:GO:0005743; C:GO:0030425; C:GO:0042645	P:temperature homeostasis; P:long-chain fatty acid metabolic process; P:L-leucine catabolic process; P:aromatic amino acid family catabolic process; P:energy derivation by oxidation of organic compounds; P:epithelial cell differentiation; P:mitochondrial respiratory chain complex I assembly; P:fatty acid beta-oxidation using acyl-CoA dehydrogenase; P:negative regulation of fatty acid metabolic pr…	EC:1.3.8.7; EC:1.3.8.9; EC:1.3.8.8; EC:1.3.8.4; EC:1.3.8.1	Medium-chain acyl-CoA dehydrogenase; Very-long-chain acyl-CoA dehydrogenase; Long-chain-acyl-CoA dehydrogenase; Isovaleryl-CoA dehydrogenase; Short-chain acyl-CoA dehydrogenase	IPR037069 (G3DSA:1.10.540.GENE3D); IPR013786 (PFAM); G3DSA:1.20.140.10 (GENE3D); IPR049448 (PFAM); PTHR43884 (PANTHER); IPR009100 (SUPERFAMILY)	F:GO:0003995; F:GO:0016627; F:GO:0050660	F:acyl-CoA dehydrogenase activity; F:oxidoreductase activity, acting on the CH-CH group of donors; F:flavin adenine dinucleotide binding
Aeleg_00117	RecName: Full=Inhibitor of nuclear factor kappa-B kinase subunit beta; Short=I-kappa-B-kinase beta; Short=IKK-B; Short=IKK-beta; Short=IkBKB; AltName: Full=I-kappa-B kinase 2; Short=IKK2; AltName: Full=Nuclear factor NF-kappa-B inhibitor kinase beta; Short=NFKBIKB; AltName: Full=Serine/threonine protein kinase IKBKB	330	20	1.95214e-88	58.13	54	P:GO:0002011; P:GO:0002224; P:GO:0006954; P:GO:0006996; P:GO:0007409; P:GO:0008104; P:GO:0008630; P:GO:0009790; P:GO:0010884; P:GO:0010975; P:GO:0018107; P:GO:0030879; P:GO:0032727; P:GO:0032728; P:GO:0033138; P:GO:0034142; P:GO:0035456; P:GO:0043123; P:GO:0043254; P:GO:0044565; P:GO:0045944; P:GO:0048255; P:GO:0048588; P:GO:0050830; P:GO:0051091; P:GO:0051129; P:GO:0060284; P:GO:0060340; P:GO:00…	P:morphogenesis of an epithelial sheet; P:toll-like receptor signaling pathway; P:inflammatory response; P:organelle organization; P:axonogenesis; P:protein localization; P:intrinsic apoptotic signaling pathway in response to DNA damage; P:embryo development; P:positive regulation of lipid storage; P:regulation of neuron projection development; P:peptidyl-threonine phosphorylation; P:mammary glan…	EC:2.7.11.10	I-kappa-B kinase	IPR000719 (SMART); G3DSA:1.10.510.10 (GENE3D); G3DSA:3.30.200.20 (GENE3D); IPR000719 (PFAM); IPR051180 (PANTHER); IPR000719 (PROSITE_PROFILES); IPR011009 (SUPERFAMILY)	P:GO:0006468; P:GO:0018105; F:GO:0004672; F:GO:0004674; F:GO:0005524; C:GO:0005737	P:protein phosphorylation; P:peptidyl-serine phosphorylation; F:protein kinase activity; F:protein serine/threonine kinase activity; F:ATP binding; C:cytoplasm
Aeleg_00118	RecName: Full=Benzil reductase ((S)-benzoin forming)	261	20	2.50044e-24	43.75	5	P:GO:0009058; P:GO:0044237; P:GO:0044238; F:GO:0016616; C:GO:0005622	P:biosynthetic process; P:cellular metabolic process; P:primary metabolic process; F:oxidoreductase activity, acting on the CH-OH group of donors, NAD or NADP as acceptor; C:intracellular anatomical structure	EC:1.1.1	Acting on the CH-OH group of donors	IPR002347 (PRINTS); IPR002347 (PRINTS); IPR002347 (PFAM); G3DSA:3.40.50.720 (GENE3D); IPR051468 (PANTHER); cd05325 (CDD); IPR036291 (SUPERFAMILY)	F:GO:0016491; C:GO:0005737	F:oxidoreductase activity; C:cytoplasm
Aeleg_00119	RecName: Full=Exportin-T; AltName: Full=Exportin(tRNA); AltName: Full=Karyopherin-beta; AltName: Full=tRNA exportin	380	20	4.72091e-123	53.13	8	P:GO:0048856; P:GO:0071528; F:GO:0000049; F:GO:0005515; C:GO:0005643; C:GO:0005654; C:GO:0005829; C:GO:0016363	P:anatomical structure development; P:tRNA re-export from nucleus; F:tRNA binding; F:protein binding; C:nuclear pore; C:nucleoplasm; C:cytosol; C:nuclear matrix			IPR011989 (G3DSA:1.25.10.GENE3D); IPR045546 (PFAM); IPR040017 (PANTHER); IPR016024 (SUPERFAMILY)	P:GO:0006409; P:GO:0071528; F:GO:0000049; F:GO:0031267; C:GO:0005643; C:GO:0005737; C:GO:0016363	P:tRNA export from nucleus; P:tRNA re-export from nucleus; F:tRNA binding; F:small GTPase binding; C:nuclear pore; C:cytoplasm; C:nuclear matrix
Aeleg_00120	RecName: Full=Rab GDP dissociation inhibitor alpha; Short=Rab GDI alpha; AltName: Full=Guanosine diphosphate dissociation inhibitor 1; Short=GDI-1	403	20	9.12153e-134	69.46	24	P:GO:0015031; P:GO:0016192; P:GO:0032482; P:GO:0034123; P:GO:0045773; P:GO:0050771; P:GO:0051592; P:GO:0090315; P:GO:1902018; P:GO:1903565; F:GO:0005093; F:GO:0005096; F:GO:0031267; C:GO:0005783; C:GO:0005794; C:GO:0005819; C:GO:0030424; C:GO:0030496; C:GO:0032991; C:GO:0035578; C:GO:0043025; C:GO:0043209; C:GO:0048046; C:GO:0099523	P:protein transport; P:vesicle-mediated transport; P:Rab protein signal transduction; P:positive regulation of toll-like receptor signaling pathway; P:positive regulation of axon extension; P:negative regulation of axonogenesis; P:response to calcium ion; P:negative regulation of protein targeting to membrane; P:negative regulation of cilium assembly; P:negative regulation of protein localization…			IPR018203 (PRINTS); IPR000806 (PRINTS); G3DSA:3.30.519.10 (GENE3D); G3DSA:1.10.405.10 (GENE3D); IPR018203 (PFAM); IPR036188 (G3DSA:3.50.50.GENE3D); IPR018203 (PANTHER); IPR036188 (SUPERFAMILY); IPR036188 (SUPERFAMILY)	P:GO:0007264; P:GO:0015031; P:GO:0016192; F:GO:0005092; F:GO:0005093; C:GO:0005737	P:small GTPase-mediated signal transduction; P:protein transport; P:vesicle-mediated transport; F:GDP-dissociation inhibitor activity; F:Rab GDP-dissociation inhibitor activity; C:cytoplasm
Aeleg_00121	---NA---	174									IPR036691 (G3DSA:3.60.10.GENE3D)	no GO terms	no GO terms
Aeleg_00122	RecName: Full=Protein hedgehog; Contains: RecName: Full=Protein hedgehog N-product; Flags: Precursor	389	20	1.40257e-77	54.55	129	P:GO:0001569; P:GO:0001570; P:GO:0001649; P:GO:0001656; P:GO:0001701; P:GO:0001745; P:GO:0001755; P:GO:0001895; P:GO:0001942; P:GO:0001947; P:GO:0002053; P:GO:0003382; P:GO:0003406; P:GO:0006029; P:GO:0007224; P:GO:0007286; P:GO:0007411; P:GO:0007418; P:GO:0007424; P:GO:0007435; P:GO:0007440; P:GO:0007448; P:GO:0007498; P:GO:0007519; P:GO:0007560; P:GO:0008354; P:GO:0009611; P:GO:0009967; P:GO:00…	P:branching involved in blood vessel morphogenesis; P:vasculogenesis; P:osteoblast differentiation; P:metanephros development; P:in utero embryonic development; P:compound eye morphogenesis; P:neural crest cell migration; P:retina homeostasis; P:hair follicle development; P:heart looping; P:positive regulation of mesenchymal cell proliferation; P:epithelial cell morphogenesis; P:retinal pigment e…	EC:2	Transferases	IPR001657 (PRINTS); IPR003587 (SMART); IPR003586 (SMART); G3DSA:2.170.16.10 (GENE3D); IPR009045 (G3DSA:3.30.1380.GENE3D); IPR001767 (PFAM); IPR000320 (PFAM); IPR050387 (PANTHER); cd00081 (CDD); IPR009045 (SUPERFAMILY); IPR036844 (SUPERFAMILY)	P:GO:0001708; P:GO:0007224; P:GO:0007267; P:GO:0007275; P:GO:0010468; P:GO:0016540; F:GO:0005113; F:GO:0005509; C:GO:0005615	P:cell fate specification; P:smoothened signaling pathway; P:cell-cell signaling; P:multicellular organism development; P:regulation of gene expression; P:protein autoprocessing; F:patched binding; F:calcium ion binding; C:extracellular space
Aeleg_00123	RecName: Full=Large ribosomal subunit protein eL20; AltName: Full=60S ribosomal protein L18a	154	19	3.09343e-73	66.36	9	P:GO:0002181; P:GO:0097327; F:GO:0003729; F:GO:0003735; F:GO:0005515; C:GO:0005634; C:GO:0009986; C:GO:0014069; C:GO:0022625	P:cytoplasmic translation; P:response to antineoplastic agent; F:mRNA binding; F:structural constituent of ribosome; F:protein binding; C:nucleus; C:cell surface; C:postsynaptic density; C:cytosolic large ribosomal subunit			G3DSA:3.10.20.10 (GENE3D); G3DSA:3.10.20.10 (GENE3D); IPR021138 (PIRSF); IPR021138 (PANTHER); IPR028877 (HAMAP); SSF160374 (SUPERFAMILY)	P:GO:0006412; F:GO:0003735; C:GO:0005840; C:GO:0022625	P:translation; F:structural constituent of ribosome; C:ribosome; C:cytosolic large ribosomal subunit
Aeleg_00124	---NA---	399									mobidb-lite (MOBIDB_LITE); mobidb-lite (MOBIDB_LITE); mobidb-lite (MOBIDB_LITE); mobidb-lite (MOBIDB_LITE)	no GO terms	no GO terms
Aeleg_00125	---NA---	65									no IPS match	no IPS match	no IPS match
Aeleg_00126	RecName: Full=Ribosomal RNA small subunit methyltransferase B; AltName: Full=16S rRNA m5C967 methyltransferase; AltName: Full=rRNA (cytosine-C(5)-)-methyltransferase RsmB	326	20	3.36395e-87	49.26	17	P:GO:0009653; P:GO:0014003; P:GO:0021987; P:GO:0022038; P:GO:0031641; P:GO:0045727; P:GO:0048519; P:GO:0050795; P:GO:0050890; P:GO:0051240; P:GO:0070475; P:GO:0080134; P:GO:2000243; F:GO:0003723; F:GO:0009383; C:GO:0005654; C:GO:0005730	P:anatomical structure morphogenesis; P:oligodendrocyte development; P:cerebral cortex development; P:corpus callosum development; P:regulation of myelination; P:positive regulation of translation; P:negative regulation of biological process; P:regulation of behavior; P:cognition; P:positive regulation of multicellular organismal process; P:rRNA base methylation; P:regulation of response to stres…	EC:2.1.1	Transferring one-carbon groups	IPR023267 (PRINTS); G3DSA:3.30.70.1170 (GENE3D); IPR029063 (G3DSA:3.40.50.GENE3D); IPR049561 (PFAM); IPR048889 (PFAM); IPR049560 (PFAM); IPR023267 (PANTHER); IPR001678 (PROSITE_PROFILES); cd02440 (CDD); IPR029063 (SUPERFAMILY)	P:GO:0001510; P:GO:0070475; F:GO:0008168; F:GO:0008173; C:GO:0005730	P:RNA methylation; P:rRNA base methylation; F:methyltransferase activity; F:RNA methyltransferase activity; C:nucleolus
Aeleg_00127	RecName: Full=Methionine aminopeptidase 2; Short=MAP 2; Short=MetAP 2; AltName: Full=Peptidase M	386	20	0	73.88	9	P:GO:0016485; P:GO:0018206; P:GO:0031365; P:GO:0036093; F:GO:0004177; F:GO:0005515; F:GO:0008235; C:GO:0005829; C:GO:0005886	P:protein processing; P:peptidyl-methionine modification; P:N-terminal protein amino acid modification; P:germ cell proliferation; F:aminopeptidase activity; F:protein binding; F:metalloexopeptidase activity; C:cytosol; C:plasma membrane	EC:3.4.11	Acting on peptide bonds (peptidases)	IPR001714 (PRINTS); IPR036005 (G3DSA:3.90.230.GENE3D); IPR000994 (PFAM); IPR036388 (G3DSA:1.10.10.GENE3D); mobidb-lite (MOBIDB_LITE); mobidb-lite (MOBIDB_LITE); IPR050247 (PANTHER); IPR002468 (HAMAP); IPR002468 (CDD); IPR036005 (SUPERFAMILY); IPR036390 (SUPERFAMILY)	P:GO:0006508; P:GO:0035551; F:GO:0004177; F:GO:0008235; F:GO:0070006; C:GO:0005737	P:proteolysis; P:obsolete protein initiator methionine removal involved in protein maturation; F:aminopeptidase activity; F:metalloexopeptidase activity; F:metalloaminopeptidase activity; C:cytoplasm
Aeleg_00128	RecName: Full=Transmembrane reductase CYB561D2; AltName: Full=Cytochrome b561 domain-containing protein 2	164	6	1.33847e-22	56.11	7	P:GO:0140576; F:GO:0005515; F:GO:0020037; F:GO:0140571; F:GO:0140575; C:GO:0005783; C:GO:0031982	P:ascorbate homeostasis; F:protein binding; F:heme binding; F:transmembrane ascorbate ferrireductase activity; F:transmembrane monodehydroascorbate reductase activity; C:endoplasmic reticulum; C:vesicle	EC:7.2.1.3; EC:1.16	Ascorbate ferrireductase (transmembrane); Oxidizing metal ions	IPR006593 (SMART); IPR006593 (PFAM); G3DSA:1.20.120.1770 (GENE3D); IPR045150 (PANTHER); IPR006593 (PROSITE_PROFILES); cd08761 (CDD)	F:GO:0016491; F:GO:0020037; F:GO:0140575	F:oxidoreductase activity; F:heme binding; F:transmembrane monodehydroascorbate reductase activity
Aeleg_00129	RecName: Full=E3 ubiquitin-protein ligase TRIM71; AltName: Full=Protein lin-41 homolog; AltName: Full=RING-type E3 ubiquitin transferase TRIM71; AltName: Full=Tripartite motif-containing protein 71	546	20	1.24207e-11	56.24	20	P:GO:0006513; P:GO:0007399; P:GO:0009896; P:GO:0017148; P:GO:0031047; P:GO:0032728; P:GO:0034141; P:GO:0043523; P:GO:0044790; P:GO:0046597; P:GO:0060340; P:GO:0070534; P:GO:0140252; P:GO:1990830; F:GO:0003723; F:GO:0042802; F:GO:0061630; C:GO:0005794; C:GO:0098794; C:GO:0098978	P:protein monoubiquitination; P:nervous system development; P:positive regulation of catabolic process; P:negative regulation of translation; P:regulatory ncRNA-mediated gene silencing; P:positive regulation of interferon-beta production; P:positive regulation of toll-like receptor 3 signaling pathway; P:regulation of neuron apoptotic process; P:suppression of viral release by host; P:negative re…	EC:2.3.2	Acyltransferases	IPR001841 (SMART); IPR013083 (G3DSA:3.30.40.GENE3D); G3DSA:2.40.10.500 (GENE3D); IPR027370 (PFAM); IPR011042 (G3DSA:2.120.10.GENE3D); mobidb-lite (MOBIDB_LITE); mobidb-lite (MOBIDB_LITE); IPR050952 (PANTHER); IPR001258 (PROSITE_PROFILES); IPR001841 (PROSITE_PROFILES); cd16579 (CDD); cd05819 (CDD); SSF101898 (SUPERFAMILY); SSF57850 (SUPERFAMILY)	P:GO:0000209; P:GO:0043161; F:GO:0005515; F:GO:0061630	P:protein polyubiquitination; P:proteasome-mediated ubiquitin-dependent protein catabolic process; F:protein binding; F:ubiquitin protein ligase activity
Aeleg_00130	RecName: Full=Protein rolling stone	308	1	4.70875e-12	44.18	3	P:GO:0007520; F:GO:0003674; C:GO:0016020	P:myoblast fusion; F:molecular_function; C:membrane			IPR049352 (PFAM); PTHR12242 (PANTHER)	C:GO:0016020	C:membrane
Aeleg_00131	RecName: Full=Protein rolling stone	286	1	1.13032e-13	47.8	3	P:GO:0007520; F:GO:0003674; C:GO:0016020	P:myoblast fusion; F:molecular_function; C:membrane			IPR049352 (PFAM); PTHR12242 (PANTHER)	C:GO:0016020	C:membrane
Aeleg_00132	RecName: Full=Protein rolling stone	268	1	2.14786e-12	44.93	3	P:GO:0007520; F:GO:0003674; C:GO:0016020	P:myoblast fusion; F:molecular_function; C:membrane			IPR049352 (PFAM); PTHR12242 (PANTHER)	C:GO:0016020	C:membrane
Aeleg_00133	RecName: Full=Protein rolling stone	266	1	5.61427e-18	47.37	3	P:GO:0007520; F:GO:0003674; C:GO:0016020	P:myoblast fusion; F:molecular_function; C:membrane			IPR049352 (PFAM); PTHR12242 (PANTHER)	C:GO:0016020	C:membrane
Aeleg_00134	RecName: Full=Putative lipase ATG15; AltName: Full=Autophagy-related protein 15	510	1	0.000531695	58.49	2	P:GO:0009056; P:GO:0009987	P:catabolic process; P:cellular process			IPR029058 (G3DSA:3.40.50.GENE3D); IPR002921 (PFAM); cd00741 (CDD); IPR029058 (SUPERFAMILY)	P:GO:0006629	P:lipid metabolic process
Aeleg_00135	---NA---	512									IPR029058 (G3DSA:3.40.50.GENE3D); IPR002921 (PFAM); cd00741 (CDD); IPR029058 (SUPERFAMILY)	P:GO:0006629	P:lipid metabolic process
Aeleg_00136	RecName: Full=Protein FAM50 homolog	196	18	3.29483e-19	73.38	16	P:GO:0006325; P:GO:0007283; P:GO:0007417; P:GO:0009637; P:GO:0009873; P:GO:0010099; P:GO:0010114; P:GO:0035196; P:GO:0042752; P:GO:0048024; P:GO:0048701; F:GO:0003723; F:GO:0005515; C:GO:0005654; C:GO:0030496; C:GO:0045171	P:chromatin organization; P:spermatogenesis; P:central nervous system development; P:response to blue light; P:ethylene-activated signaling pathway; P:regulation of photomorphogenesis; P:response to red light; P:miRNA processing; P:regulation of circadian rhythm; P:regulation of mRNA splicing, via spliceosome; P:embryonic cranial skeleton morphogenesis; F:RNA binding; F:protein binding; C:nucleop…			IPR048337 (PFAM); mobidb-lite (MOBIDB_LITE); mobidb-lite (MOBIDB_LITE); IPR007005 (PANTHER)	P:GO:0006325; C:GO:0005634	P:chromatin organization; C:nucleus
Aeleg_00137	RecName: Full=Thrombospondin-1; AltName: Full=Glycoprotein G; Flags: Precursor	1164	20	2.65171e-42	50.5	38	P:GO:0002682; P:GO:0006909; P:GO:0006952; P:GO:0007186; P:GO:0007520; P:GO:0009887; P:GO:0009888; P:GO:0009968; P:GO:0010810; P:GO:0016322; P:GO:0030335; P:GO:0042127; P:GO:0045765; P:GO:0048589; P:GO:0048814; P:GO:0050921; P:GO:0051241; P:GO:0051707; P:GO:0051965; P:GO:0061743; P:GO:0090128; P:GO:0098609; P:GO:0099558; P:GO:1901700; P:GO:1905806; P:GO:2000379; F:GO:0004888; F:GO:0005096; F:GO:00…	P:regulation of immune system process; P:phagocytosis; P:defense response; P:G protein-coupled receptor signaling pathway; P:myoblast fusion; P:animal organ morphogenesis; P:tissue development; P:negative regulation of signal transduction; P:regulation of cell-substrate adhesion; P:neuron remodeling; P:positive regulation of cell migration; P:regulation of cell population proliferation; P:regulat…			IPR000421 (SMART); IPR003961 (SMART); IPR000884 (SMART); G3DSA:1.10.287.70 (GENE3D); IPR013783 (G3DSA:2.60.40.GENE3D); IPR036383 (G3DSA:2.20.100.GENE3D); IPR036383 (G3DSA:2.20.100.GENE3D); IPR000884 (PFAM); PF19030 (PFAM); IPR000421 (PFAM); G3DSA:2.60.120.260 (GENE3D); IPR036383 (G3DSA:2.20.100.GENE3D); IPR003961 (PFAM); IPR052065 (PANTHER); IPR000884 (PROSITE_PROFILES); IPR000884 (PROSITE_PROFIL…	F:GO:0005515	F:protein binding
Aeleg_00138	RecName: Full=Semaphorin-5A; AltName: Full=Semaphorin-F; Short=Sema F; Flags: Precursor	1942	20	2.61561e-82	49.4	37	P:GO:0001525; P:GO:0006909; P:GO:0007155; P:GO:0007409; P:GO:0008284; P:GO:0008361; P:GO:0009888; P:GO:0009966; P:GO:0010975; P:GO:0019222; P:GO:0022603; P:GO:0030334; P:GO:0040017; P:GO:0048513; P:GO:0048523; P:GO:0048584; P:GO:0048638; P:GO:0050807; P:GO:0050877; P:GO:0050920; P:GO:0051130; P:GO:0051241; P:GO:0051707; P:GO:0051962; P:GO:0061061; F:GO:0004888; F:GO:0005102; F:GO:0043394; F:GO:01…	P:angiogenesis; P:phagocytosis; P:cell adhesion; P:axonogenesis; P:positive regulation of cell population proliferation; P:regulation of cell size; P:tissue development; P:regulation of signal transduction; P:regulation of neuron projection development; P:regulation of metabolic process; P:regulation of anatomical structure morphogenesis; P:regulation of cell migration; P:positive regulation of l…			IPR000859 (SMART); IPR003961 (SMART); IPR000884 (SMART); IPR000421 (SMART); IPR003961 (PFAM); IPR000859 (PFAM); IPR036383 (G3DSA:2.20.100.GENE3D); IPR036383 (G3DSA:2.20.100.GENE3D); IPR000884 (PFAM); G3DSA:2.60.120.260 (GENE3D); IPR013783 (G3DSA:2.60.40.GENE3D); IPR036383 (G3DSA:2.20.100.GENE3D); G3DSA:2.60.120.260 (GENE3D); IPR000421 (PFAM); IPR035914 (G3DSA:2.60.120.GENE3D); IPR036383 (G3DSA:2.…	F:GO:0005515	F:protein binding
Aeleg_00139	RecName: Full=Cell adhesion molecule DSCAM; AltName: Full=Down syndrome cell adhesion molecule homolog; Flags: Precursor	533	20	1.24791e-28	46.67	33	P:GO:0003006; P:GO:0007276; P:GO:0007411; P:GO:0007416; P:GO:0009966; P:GO:0010468; P:GO:0010977; P:GO:0021537; P:GO:0030516; P:GO:0031346; P:GO:0032101; P:GO:0042592; P:GO:0044087; P:GO:0046530; P:GO:0048585; P:GO:0050767; P:GO:0050770; P:GO:0051093; P:GO:0051241; P:GO:0060042; P:GO:0080134; P:GO:0098742; F:GO:0004721; F:GO:0005102; F:GO:0038023; F:GO:0097367; F:GO:1901681; C:GO:0005737; C:GO:00…	P:developmental process involved in reproduction; P:gamete generation; P:axon guidance; P:synapse assembly; P:regulation of signal transduction; P:regulation of gene expression; P:negative regulation of neuron projection development; P:telencephalon development; P:regulation of axon extension; P:positive regulation of cell projection organization; P:regulation of response to external stimulus; P:…	EC:3.1.3	Acting on ester bonds	IPR003961 (SMART); IPR013783 (G3DSA:2.60.40.GENE3D); G3DSA:1.10.287.70 (GENE3D); IPR013783 (G3DSA:2.60.40.GENE3D); IPR003961 (PFAM); PTHR44170 (PANTHER); IPR003961 (PROSITE_PROFILES); IPR003961 (PROSITE_PROFILES); IPR003961 (PROSITE_PROFILES); IPR003961 (CDD); IPR003961 (CDD); IPR003961 (CDD); IPR036116 (SUPERFAMILY); SSF81324 (SUPERFAMILY); IPR036116 (SUPERFAMILY)	P:GO:0098609; F:GO:0005515	P:cell-cell adhesion; F:protein binding
Aeleg_00140	RecName: Full=Cell adhesion molecule DSCAM; AltName: Full=Down syndrome cell adhesion molecule homolog; Flags: Precursor	767	20	1.32917e-29	45.8	29	P:GO:0007411; P:GO:0007416; P:GO:0007420; P:GO:0009966; P:GO:0010468; P:GO:0010977; P:GO:0030516; P:GO:0031346; P:GO:0032101; P:GO:0048585; P:GO:0048814; P:GO:0050769; P:GO:0050770; P:GO:0050804; P:GO:0050807; P:GO:0051093; P:GO:0051241; P:GO:0060042; P:GO:0080134; P:GO:0098742; F:GO:0005102; F:GO:0038023; F:GO:0050839; C:GO:0005737; C:GO:0005886; C:GO:0030424; C:GO:0036477; C:GO:0097708; C:GO:00…	P:axon guidance; P:synapse assembly; P:brain development; P:regulation of signal transduction; P:regulation of gene expression; P:negative regulation of neuron projection development; P:regulation of axon extension; P:positive regulation of cell projection organization; P:regulation of response to external stimulus; P:negative regulation of response to stimulus; P:regulation of dendrite morphogen…			IPR003961 (SMART); IPR013783 (G3DSA:2.60.40.GENE3D); G3DSA:1.10.287.70 (GENE3D); IPR003961 (PFAM); IPR013783 (G3DSA:2.60.40.GENE3D); PTHR44170 (PANTHER); IPR003961 (PROSITE_PROFILES); IPR003961 (PROSITE_PROFILES); IPR003961 (PROSITE_PROFILES); IPR003961 (CDD); IPR003961 (CDD); IPR003961 (CDD); SSF81324 (SUPERFAMILY); IPR036116 (SUPERFAMILY); IPR036116 (SUPERFAMILY)	P:GO:0098609; F:GO:0005515	P:cell-cell adhesion; F:protein binding
Aeleg_00141	RecName: Full=Cell adhesion molecule DSCAM; AltName: Full=Down syndrome cell adhesion molecule homolog; Flags: Precursor	1052	20	2.9242e-22	45.2	23	P:GO:0007154; P:GO:0007416; P:GO:0007420; P:GO:0010977; P:GO:0023052; P:GO:0030516; P:GO:0031323; P:GO:0031346; P:GO:0032101; P:GO:0048562; P:GO:0050769; P:GO:0050770; P:GO:0051093; P:GO:0051241; P:GO:0051716; P:GO:0060042; P:GO:0098742; F:GO:0005515; C:GO:0030424; C:GO:0036477; C:GO:0043226; C:GO:0045202; C:GO:0098590	P:cell communication; P:synapse assembly; P:brain development; P:negative regulation of neuron projection development; P:signaling; P:regulation of axon extension; P:regulation of cellular metabolic process; P:positive regulation of cell projection organization; P:regulation of response to external stimulus; P:embryonic organ morphogenesis; P:positive regulation of neurogenesis; P:regulation of a…			IPR003961 (SMART); IPR003961 (PFAM); IPR013783 (G3DSA:2.60.40.GENE3D); IPR013783 (G3DSA:2.60.40.GENE3D); IPR013099 (PFAM); G3DSA:1.10.287.70 (GENE3D); PTHR44170 (PANTHER); IPR003961 (PROSITE_PROFILES); IPR003961 (PROSITE_PROFILES); IPR003961 (CDD); IPR003961 (CDD); IPR003961 (CDD); IPR036116 (SUPERFAMILY); SSF81324 (SUPERFAMILY); IPR036116 (SUPERFAMILY)	P:GO:0098609; F:GO:0005515	P:cell-cell adhesion; F:protein binding
Aeleg_00142	RecName: Full=Cell adhesion molecule DSCAM; AltName: Full=Down syndrome cell adhesion molecule homolog; Flags: Precursor	663	20	2.51097e-24	45.08	28	P:GO:0007411; P:GO:0010468; P:GO:0010646; P:GO:0010977; P:GO:0021537; P:GO:0023051; P:GO:0030516; P:GO:0031346; P:GO:0032101; P:GO:0048598; P:GO:0050767; P:GO:0050770; P:GO:0050808; P:GO:0051093; P:GO:0051241; P:GO:0060042; P:GO:0098742; F:GO:0004721; F:GO:0004888; F:GO:0005515; F:GO:0097367; F:GO:1901681; C:GO:0005737; C:GO:0005886; C:GO:0030426; C:GO:0031982; C:GO:0036477; C:GO:0045202	P:axon guidance; P:regulation of gene expression; P:regulation of cell communication; P:negative regulation of neuron projection development; P:telencephalon development; P:regulation of signaling; P:regulation of axon extension; P:positive regulation of cell projection organization; P:regulation of response to external stimulus; P:embryonic morphogenesis; P:regulation of neurogenesis; P:regulati…	EC:3.1.3	Acting on ester bonds	IPR003961 (SMART); IPR013783 (G3DSA:2.60.40.GENE3D); IPR013783 (G3DSA:2.60.40.GENE3D); IPR013783 (G3DSA:2.60.40.GENE3D); G3DSA:1.10.287.70 (GENE3D); IPR003961 (PFAM); PTHR44170 (PANTHER); IPR003961 (PROSITE_PROFILES); IPR003961 (PROSITE_PROFILES); IPR003961 (CDD); IPR003961 (CDD); IPR003961 (CDD); IPR036116 (SUPERFAMILY); IPR036116 (SUPERFAMILY); SSF81324 (SUPERFAMILY)	P:GO:0098609; F:GO:0005515	P:cell-cell adhesion; F:protein binding
Aeleg_00143	RecName: Full=Contactin-associated protein-like 2; AltName: Full=Cell recognition molecule Caspr2; Flags: Precursor	342	8	3.00399e-07	64.05	46	P:GO:0003416; P:GO:0007155; P:GO:0007596; P:GO:0008015; P:GO:0010763; P:GO:0018108; P:GO:0021756; P:GO:0021761; P:GO:0021794; P:GO:0030199; P:GO:0030500; P:GO:0030534; P:GO:0034103; P:GO:0035176; P:GO:0035988; P:GO:0038063; P:GO:0042221; P:GO:0042297; P:GO:0043069; P:GO:0045669; P:GO:0045860; P:GO:0046777; P:GO:0048146; P:GO:0048584; P:GO:0048666; P:GO:0051091; P:GO:0071109; P:GO:0071625; P:GO:00…	P:endochondral bone growth; P:cell adhesion; P:blood coagulation; P:blood circulation; P:positive regulation of fibroblast migration; P:peptidyl-tyrosine phosphorylation; P:striatum development; P:limbic system development; P:thalamus development; P:collagen fibril organization; P:regulation of bone mineralization; P:adult behavior; P:regulation of tissue remodeling; P:social behavior; P:chondroc…	EC:2.7.10.1	Receptor protein-tyrosine kinase	IPR003961 (SMART); IPR003961 (PFAM); G3DSA:2.60.120.260 (GENE3D); IPR013783 (G3DSA:2.60.40.GENE3D); G3DSA:2.60.120.260 (GENE3D); PTHR24543 (PANTHER); IPR000421 (PROSITE_PROFILES); IPR003961 (PROSITE_PROFILES); IPR003961 (CDD); IPR008979 (SUPERFAMILY); IPR036116 (SUPERFAMILY); IPR008979 (SUPERFAMILY)	F:GO:0005515	F:protein binding
Aeleg_00144	RecName: Full=Cell adhesion molecule DSCAM; AltName: Full=Down syndrome cell adhesion molecule homolog; Flags: Precursor	849	20	3.30609e-25	44.07	29	P:GO:0007411; P:GO:0007416; P:GO:0007420; P:GO:0009966; P:GO:0010977; P:GO:0030516; P:GO:0031323; P:GO:0031346; P:GO:0032101; P:GO:0044087; P:GO:0046530; P:GO:0048585; P:GO:0048598; P:GO:0050769; P:GO:0050770; P:GO:0051093; P:GO:0051241; P:GO:0060042; P:GO:0098742; F:GO:0005102; F:GO:0016791; F:GO:0050839; C:GO:0005737; C:GO:0005886; C:GO:0030424; C:GO:0031982; C:GO:0036477; C:GO:0043231; C:GO:00…	P:axon guidance; P:synapse assembly; P:brain development; P:regulation of signal transduction; P:negative regulation of neuron projection development; P:regulation of axon extension; P:regulation of cellular metabolic process; P:positive regulation of cell projection organization; P:regulation of response to external stimulus; P:regulation of cellular component biogenesis; P:photoreceptor cell di…	EC:3.1.3	Acting on ester bonds	PR00169 (PRINTS); IPR003961 (SMART); IPR013783 (G3DSA:2.60.40.GENE3D); IPR003961 (PFAM); G3DSA:1.10.287.70 (GENE3D); IPR013783 (G3DSA:2.60.40.GENE3D); IPR013783 (G3DSA:2.60.40.GENE3D); IPR013099 (PFAM); PTHR44170 (PANTHER); IPR003961 (PROSITE_PROFILES); IPR003961 (PROSITE_PROFILES); IPR003961 (PROSITE_PROFILES); IPR003961 (CDD); IPR003961 (CDD); IPR003961 (CDD); IPR036116 (SUPERFAMILY); SSF81324 …	P:GO:0098609; F:GO:0005515	P:cell-cell adhesion; F:protein binding
Aeleg_00145	RecName: Full=Cell adhesion molecule DSCAM; AltName: Full=Down syndrome cell adhesion molecule homolog; Flags: Precursor	1439	20	2.89471e-25	46.83	29	P:GO:0007411; P:GO:0010468; P:GO:0010646; P:GO:0010977; P:GO:0021537; P:GO:0023051; P:GO:0032101; P:GO:0048522; P:GO:0048638; P:GO:0050767; P:GO:0050770; P:GO:0050808; P:GO:0051093; P:GO:0051241; P:GO:0060042; P:GO:0061387; P:GO:0098742; F:GO:0005515; F:GO:0097367; F:GO:1901681; C:GO:0005576; C:GO:0005737; C:GO:0030426; C:GO:0031982; C:GO:0036477; C:GO:0045202; C:GO:0062023; C:GO:0070161; C:GO:00…	P:axon guidance; P:regulation of gene expression; P:regulation of cell communication; P:negative regulation of neuron projection development; P:telencephalon development; P:regulation of signaling; P:regulation of response to external stimulus; P:positive regulation of cellular process; P:regulation of developmental growth; P:regulation of neurogenesis; P:regulation of axonogenesis; P:synapse org…			IPR003961 (SMART); IPR000884 (SMART); IPR013783 (G3DSA:2.60.40.GENE3D); IPR036383 (G3DSA:2.20.100.GENE3D); IPR036383 (G3DSA:2.20.100.GENE3D); IPR003961 (PFAM); IPR013783 (G3DSA:2.60.40.GENE3D); IPR000884 (PFAM); PTHR44170 (PANTHER); IPR003961 (PROSITE_PROFILES); IPR000884 (PROSITE_PROFILES); IPR000884 (PROSITE_PROFILES); IPR003961 (PROSITE_PROFILES); IPR003961 (PROSITE_PROFILES); IPR003961 (CDD);…	P:GO:0098609; F:GO:0005515	P:cell-cell adhesion; F:protein binding
Aeleg_00146	RecName: Full=Fucolectin-1; Flags: Precursor	158	9	3.89639e-15	49.18	1	F:GO:0036094	F:small molecule binding			IPR006585 (SMART); G3DSA:2.60.120.260 (GENE3D); PF22633 (PFAM); IPR051941 (PANTHER); IPR008979 (SUPERFAMILY)	no GO terms	no GO terms
Aeleg_00147	---NA---	648									no IPS match	no IPS match	no IPS match
Aeleg_00148	RecName: Full=Thrombospondin-1; AltName: Full=Glycoprotein G; Flags: Precursor	184	20	2.71247e-40	55.97	46	P:GO:0002581; P:GO:0003151; P:GO:0003417; P:GO:0006911; P:GO:0006954; P:GO:0007186; P:GO:0007399; P:GO:0008284; P:GO:0009410; P:GO:0010596; P:GO:0010751; P:GO:0010759; P:GO:0010763; P:GO:0010811; P:GO:0016525; P:GO:0018149; P:GO:0030036; P:GO:0030194; P:GO:0030511; P:GO:0032026; P:GO:0042742; P:GO:0043277; P:GO:0045766; P:GO:0048266; P:GO:0050778; P:GO:0051130; P:GO:0051248; P:GO:0070487; P:GO:00…	P:negative regulation of antigen processing and presentation of peptide or polysaccharide antigen via MHC class II; P:outflow tract morphogenesis; P:growth plate cartilage development; P:phagocytosis, engulfment; P:inflammatory response; P:G protein-coupled receptor signaling pathway; P:nervous system development; P:positive regulation of cell population proliferation; P:response to xenobiotic st…			PR01705 (PRINTS); IPR000884 (SMART); IPR036383 (G3DSA:2.20.100.GENE3D); IPR000884 (PFAM); IPR052065 (PANTHER); IPR000884 (PROSITE_PROFILES); IPR000884 (PROSITE_PROFILES); IPR000884 (PROSITE_PROFILES); IPR036383 (SUPERFAMILY); IPR036383 (SUPERFAMILY); IPR036383 (SUPERFAMILY)	no GO terms	no GO terms
Aeleg_00149	RecName: Full=Fucolectin-7; Flags: Precursor	240	9	1.69693e-11	48.72	4	P:GO:0031347; F:GO:0030246; F:GO:0046872; C:GO:0005576	P:regulation of defense response; F:carbohydrate binding; F:metal ion binding; C:extracellular region			IPR006585 (SMART); G3DSA:2.60.120.260 (GENE3D); PF22633 (PFAM); IPR051941 (PANTHER); IPR008979 (SUPERFAMILY)	no GO terms	no GO terms
Aeleg_00150	RecName: Full=Methyltransferase FUS9; AltName: Full=Fusarin biosynthesis protein 9	394	20	8.1174e-10	43.53	2	P:GO:0050896; F:GO:0008168	P:response to stimulus; F:methyltransferase activity	EC:2.1.1	Transferring one-carbon groups	IPR005299 (PFAM); IPR029063 (G3DSA:3.40.50.GENE3D); IPR005299 (PANTHER); IPR029063 (SUPERFAMILY)	P:GO:0032259; F:GO:0008168; F:GO:0008757	P:methylation; F:methyltransferase activity; F:S-adenosylmethionine-dependent methyltransferase activity
Aeleg_00151	RecName: Full=Probable alpha-galactosidase A; AltName: Full=Melibiase A; Flags: Precursor	713	1	0.000780259	57.5	1	F:GO:0015925	F:galactosidase activity	EC:3.2.1	Glycosylases	IPR000772 (PFAM); G3DSA:2.80.10.50 (GENE3D); PS50231 (PROSITE_PROFILES); IPR000772 (CDD); IPR035992 (SUPERFAMILY)	no GO terms	no GO terms
Aeleg_00152	RecName: Full=Thrombospondin-1; AltName: Full=Glycoprotein G; Flags: Precursor	841	20	3.82705e-26	51.83	42	P:GO:0001569; P:GO:0001938; P:GO:0002043; P:GO:0002682; P:GO:0006909; P:GO:0006952; P:GO:0007162; P:GO:0007413; P:GO:0009887; P:GO:0009968; P:GO:0010810; P:GO:0021536; P:GO:0030836; P:GO:0045766; P:GO:0048842; P:GO:0048843; P:GO:0050908; P:GO:0050918; P:GO:0051707; P:GO:0051897; P:GO:0071526; P:GO:0090263; P:GO:0098609; P:GO:1901700; P:GO:1990256; P:GO:2000352; P:GO:2000379; P:GO:2001028; F:GO:00…	P:branching involved in blood vessel morphogenesis; P:positive regulation of endothelial cell proliferation; P:blood vessel endothelial cell proliferation involved in sprouting angiogenesis; P:regulation of immune system process; P:phagocytosis; P:defense response; P:negative regulation of cell adhesion; P:axonal fasciculation; P:animal organ morphogenesis; P:negative regulation of signal transdu…			PR01705 (PRINTS); IPR000884 (SMART); IPR036383 (G3DSA:2.20.100.GENE3D); PF13385 (PFAM); G3DSA:2.60.120.200 (GENE3D); G3DSA:2.60.120.200 (GENE3D); IPR000884 (PFAM); IPR052065 (PANTHER); IPR000884 (PROSITE_PROFILES); IPR000884 (PROSITE_PROFILES); IPR000884 (PROSITE_PROFILES); IPR013320 (SUPERFAMILY); IPR036383 (SUPERFAMILY); IPR013320 (SUPERFAMILY); IPR036383 (SUPERFAMILY)	no GO terms	no GO terms
Aeleg_00153	RecName: Full=Nuclear transcription factor Y subunit beta; AltName: Full=CAAT box DNA-binding protein subunit B; AltName: Full=Nuclear transcription factor Y subunit B; Short=NF-YB	319	20	1.3307e-67	81.07	18	P:GO:0000436; P:GO:0006109; P:GO:0009408; P:GO:0009414; P:GO:0019760; P:GO:0043457; P:GO:0048574; P:GO:1990830; F:GO:0000978; F:GO:0001228; F:GO:0003712; F:GO:0044877; F:GO:0046982; F:GO:0140297; C:GO:0005654; C:GO:0005829; C:GO:0016602; C:GO:0032993	P:carbon catabolite activation of transcription from RNA polymerase II promoter; P:regulation of carbohydrate metabolic process; P:response to heat; P:response to water deprivation; P:glucosinolate metabolic process; P:regulation of cellular respiration; P:long-day photoperiodism, flowering; P:cellular response to leukemia inhibitory factor; F:RNA polymerase II cis-regulatory region sequence-spec…			PR00615 (PRINTS); IPR009072 (G3DSA:1.10.20.GENE3D); IPR003958 (PFAM); mobidb-lite (MOBIDB_LITE); mobidb-lite (MOBIDB_LITE); mobidb-lite (MOBIDB_LITE); IPR027113 (PANTHER); IPR009072 (SUPERFAMILY)	P:GO:0006355; P:GO:0006357; F:GO:0000978; F:GO:0000981; F:GO:0001228; F:GO:0046982; C:GO:0016602	P:regulation of DNA-templated transcription; P:regulation of transcription by RNA polymerase II; F:RNA polymerase II cis-regulatory region sequence-specific DNA binding; F:DNA-binding transcription factor activity, RNA polymerase II-specific; F:DNA-binding transcription activator activity, RNA polymerase II-specific; F:protein heterodimerization activity; C:CCAAT-binding factor complex
Aeleg_00154	RecName: Full=Ubiquitin-like protein 4A	144	20	1.57769e-28	58.04	8	P:GO:0006511; P:GO:0006620; P:GO:0031647; P:GO:0071816; F:GO:0051087; C:GO:0005654; C:GO:0016020; C:GO:0071818	P:ubiquitin-dependent protein catabolic process; P:post-translational protein targeting to endoplasmic reticulum membrane; P:regulation of protein stability; P:tail-anchored membrane protein insertion into ER membrane; F:protein-folding chaperone binding; C:nucleoplasm; C:membrane; C:BAT3 complex			IPR019956 (PRINTS); IPR000626 (SMART); IPR041421 (PFAM); IPR000626 (PFAM); G3DSA:3.10.20.90 (GENE3D); PTHR46555 (PANTHER); IPR000626 (PROSITE_PROFILES); IPR029071 (SUPERFAMILY)	P:GO:0006620; P:GO:0071816; F:GO:0005515; F:GO:0051087; C:GO:0071818	P:post-translational protein targeting to endoplasmic reticulum membrane; P:tail-anchored membrane protein insertion into ER membrane; F:protein binding; F:protein-folding chaperone binding; C:BAT3 complex
Aeleg_00155	RecName: Full=Spectrin alpha chain, non-erythrocytic 1; AltName: Full=Alpha-II spectrin; AltName: Full=Fodrin alpha chain	804	20	5.66606e-30	48.99	54	P:GO:0006897; P:GO:0007026; P:GO:0007274; P:GO:0007294; P:GO:0007308; P:GO:0008104; P:GO:0016199; P:GO:0021987; P:GO:0030727; P:GO:0031345; P:GO:0035332; P:GO:0042062; P:GO:0042554; P:GO:0043327; P:GO:0048790; P:GO:0051093; P:GO:0120031; P:GO:0120035; P:GO:1903861; P:GO:2001222; F:GO:0000146; F:GO:0005547; F:GO:0008017; F:GO:0016176; F:GO:0030695; F:GO:0032027; F:GO:0032266; F:GO:0042802; F:GO:00…	P:endocytosis; P:negative regulation of microtubule depolymerization; P:neuromuscular synaptic transmission; P:germarium-derived oocyte fate determination; P:oocyte construction; P:protein localization; P:axon midline choice point recognition; P:cerebral cortex development; P:germarium-derived female germ-line cyst formation; P:negative regulation of cell projection organization; P:positive regul…	EC:5.6.1.8	Myosin ATPase	PR01887 (PRINTS); IPR001452 (PRINTS); IPR001060 (SMART); IPR001452 (SMART); IPR001452 (PFAM); IPR001060 (PFAM); IPR027267 (G3DSA:1.20.1270.GENE3D); G3DSA:2.30.30.40 (GENE3D); mobidb-lite (MOBIDB_LITE); mobidb-lite (MOBIDB_LITE); mobidb-lite (MOBIDB_LITE); mobidb-lite (MOBIDB_LITE); mobidb-lite (MOBIDB_LITE); mobidb-lite (MOBIDB_LITE); mobidb-lite (MOBIDB_LITE); mobidb-lite (MOBIDB_LITE); mobidb-l…	P:GO:0030336; F:GO:0005515; C:GO:0005737	P:negative regulation of cell migration; F:protein binding; C:cytoplasm
Aeleg_00156	---NA---	64									IPR015157 (PFAM); mobidb-lite (MOBIDB_LITE); mobidb-lite (MOBIDB_LITE); IPR015157 (PANTHER)	no GO terms	no GO terms
Aeleg_00157	RecName: Full=ATP synthase subunit gamma, mitochondrial; AltName: Full=F-ATPase gamma subunit; Flags: Precursor	266	20	1.05733e-106	62.12	8	P:GO:0042776; P:GO:0071732; F:GO:0005515; F:GO:0016887; F:GO:0046933; F:GO:0046961; C:GO:0005756; C:GO:0005759	P:proton motive force-driven mitochondrial ATP synthesis; P:cellular response to nitric oxide; F:protein binding; F:ATP hydrolysis activity; F:proton-transporting ATP synthase activity, rotational mechanism; F:proton-transporting ATPase activity, rotational mechanism; C:mitochondrial proton-transporting ATP synthase, central stalk; C:mitochondrial matrix	EC:7.1.2.2; EC:6; EC:7.2.2; EC:3.6.1.15	H(+)-transporting two-sector ATPase; Ligases; Catalysing the translocation of inorganic cations; Nucleoside-triphosphate phosphatase	IPR000131 (PRINTS); G3DSA:1.10.287.80 (GENE3D); PIRSF039089 (PIRSF); G3DSA:3.40.1380.10 (GENE3D); IPR000131 (PFAM); IPR000131 (PANTHER); IPR000131 (CDD); IPR035968 (SUPERFAMILY)	P:GO:0015986; F:GO:0046933; C:GO:0000275; C:GO:0045261	P:proton motive force-driven ATP synthesis; F:proton-transporting ATP synthase activity, rotational mechanism; C:mitochondrial proton-transporting ATP synthase complex, catalytic sector F(1); C:proton-transporting ATP synthase complex, catalytic core F(1)
Aeleg_00158	---NA---	95									mobidb-lite (MOBIDB_LITE)	no GO terms	no GO terms
Aeleg_00159	---NA---	170									IPR025562 (PFAM); G3DSA:3.90.1720.70 (GENE3D)	no GO terms	no GO terms
Aeleg_00160	---NA---	181									IPR025562 (PFAM); G3DSA:3.90.1720.70 (GENE3D)	no GO terms	no GO terms
Aeleg_00161	RecName: Full=Protein DD3-3; Flags: Precursor	751	1	7.32743e-101	50.51	4	P:GO:0008150; F:GO:0003674; C:GO:0005575; C:GO:0016020	P:biological_process; F:molecular_function; C:cellular_component; C:membrane			IPR008972 (G3DSA:2.60.40.GENE3D); IPR053320 (PANTHER)	no GO terms	no GO terms
Aeleg_00162	RecName: Full=FYVE, RhoGEF and PH domain-containing protein 3	182	20	1.36942e-46	56.01	28	P:GO:0008360; P:GO:0009887; P:GO:0030032; P:GO:0030035; P:GO:0030036; P:GO:0031152; P:GO:0032501; P:GO:0043087; P:GO:0043507; P:GO:0046330; P:GO:0046847; P:GO:0051056; F:GO:0005085; F:GO:0005547; F:GO:0031267; F:GO:0051015; C:GO:0001726; C:GO:0005634; C:GO:0005769; C:GO:0005794; C:GO:0005829; C:GO:0005856; C:GO:0005886; C:GO:0005938; C:GO:0030027; C:GO:0030175; C:GO:0032009; C:GO:0045202	P:regulation of cell shape; P:animal organ morphogenesis; P:lamellipodium assembly; P:microspike assembly; P:actin cytoskeleton organization; P:aggregation involved in sorocarp development; P:multicellular organismal process; P:regulation of GTPase activity; P:positive regulation of JUN kinase activity; P:positive regulation of JNK cascade; P:filopodium assembly; P:regulation of small GTPase medi…			IPR000219 (SMART); IPR011993 (G3DSA:2.30.29.GENE3D); IPR035899 (G3DSA:1.20.900.GENE3D); IPR000219 (PFAM); IPR051092 (PANTHER); IPR000219 (PROSITE_PROFILES); IPR000219 (CDD); IPR035899 (SUPERFAMILY); SSF50729 (SUPERFAMILY)	P:GO:0007010; P:GO:0046847; F:GO:0005085; F:GO:0005085; C:GO:0005737	P:cytoskeleton organization; P:filopodium assembly; F:guanyl-nucleotide exchange factor activity; F:guanyl-nucleotide exchange factor activity; C:cytoplasm
Aeleg_00163	---NA---	186									mobidb-lite (MOBIDB_LITE); mobidb-lite (MOBIDB_LITE); mobidb-lite (MOBIDB_LITE); mobidb-lite (MOBIDB_LITE)	no GO terms	no GO terms
Aeleg_00164	RecName: Full=Protein artemis; AltName: Full=DNA cross-link repair 1C protein	825	6	1.01647e-20	52.83	11	P:GO:0000723; P:GO:0006302; P:GO:0010212; P:GO:0030183; P:GO:0033151; F:GO:0000014; F:GO:0005515; F:GO:0008409; C:GO:0005654; C:GO:0005794; C:GO:0070419	P:telomere maintenance; P:double-strand break repair; P:response to ionizing radiation; P:B cell differentiation; P:V(D)J recombination; F:single-stranded DNA endodeoxyribonuclease activity; F:protein binding; F:5'-3' exonuclease activity; C:nucleoplasm; C:Golgi apparatus; C:nonhomologous end joining complex	EC:3.1	Acting on ester bonds	G3DSA:3.40.50.12650 (GENE3D); mobidb-lite (MOBIDB_LITE); mobidb-lite (MOBIDB_LITE); mobidb-lite (MOBIDB_LITE); mobidb-lite (MOBIDB_LITE); mobidb-lite (MOBIDB_LITE); mobidb-lite (MOBIDB_LITE); PTHR23240 (PANTHER)	P:GO:0000723; P:GO:0006303; P:GO:0036297; F:GO:0003684; F:GO:0035312	P:telomere maintenance; P:double-strand break repair via nonhomologous end joining; P:interstrand cross-link repair; F:damaged DNA binding; F:5'-3' DNA exonuclease activity
Aeleg_00165	RecName: Full=E3 ubiquitin-protein ligase arih1; AltName: Full=Protein ariadne-1 homolog; Short=ARI-1	421	20	2.2543e-140	49.76	14	P:GO:0006511; P:GO:0048518; P:GO:0048588; P:GO:0050794; P:GO:0060255; P:GO:0070534; P:GO:0070936; P:GO:0071425; F:GO:0004842; F:GO:0008270; F:GO:0031624; C:GO:0005737; C:GO:0016604; C:GO:0031466	P:ubiquitin-dependent protein catabolic process; P:positive regulation of biological process; P:developmental cell growth; P:regulation of cellular process; P:regulation of macromolecule metabolic process; P:protein K63-linked ubiquitination; P:protein K48-linked ubiquitination; P:hematopoietic stem cell proliferation; F:ubiquitin-protein transferase activity; F:zinc ion binding; F:ubiquitin conj…	EC:2.3.2	Acyltransferases	IPR002867 (SMART); G3DSA:1.20.120.1750 (GENE3D); PF22191 (PFAM); mobidb-lite (MOBIDB_LITE); mobidb-lite (MOBIDB_LITE); IPR031127 (PANTHER); IPR044066 (PROSITE_PROFILES); IPR047556 (CDD); SSF57850 (SUPERFAMILY)	P:GO:0000209; P:GO:0006511; P:GO:0016567; P:GO:0032436; F:GO:0004842; F:GO:0008270; F:GO:0031624; F:GO:0061630; C:GO:0000151; C:GO:0005737	P:protein polyubiquitination; P:ubiquitin-dependent protein catabolic process; P:protein ubiquitination; P:positive regulation of proteasomal ubiquitin-dependent protein catabolic process; F:ubiquitin-protein transferase activity; F:zinc ion binding; F:ubiquitin conjugating enzyme binding; F:ubiquitin protein ligase activity; C:ubiquitin ligase complex; C:cytoplasm
Aeleg_00166	RecName: Full=TBC1 domain family member 12	544	20	1.99373e-144	48.55	8	P:GO:0065007; F:GO:0005096; F:GO:0042803; F:GO:0071889; C:GO:0005737; C:GO:0012505; C:GO:0016020; C:GO:0043231	P:biological regulation; F:GTPase activator activity; F:protein homodimerization activity; F:14-3-3 protein binding; C:cytoplasm; C:endomembrane system; C:membrane; C:intracellular membrane-bounded organelle			IPR000195 (SMART); G3DSA:1.10.472.80 (GENE3D); G3DSA:1.10.8.270 (GENE3D); IPR000195 (PFAM); mobidb-lite (MOBIDB_LITE); mobidb-lite (MOBIDB_LITE); mobidb-lite (MOBIDB_LITE); mobidb-lite (MOBIDB_LITE); mobidb-lite (MOBIDB_LITE); mobidb-lite (MOBIDB_LITE); PTHR22957 (PANTHER); IPR000195 (PROSITE_PROFILES); IPR035969 (SUPERFAMILY); IPR035969 (SUPERFAMILY)	P:GO:0090630; F:GO:0005096	P:activation of GTPase activity; F:GTPase activator activity
Aeleg_00167	RecName: Full=Neuropeptide Y receptor type 5; Short=NPY5-R; AltName: Full=NPY-Y5 receptor; Short=NPYY5-R; Short=Y5 receptor	188	10	2.31128e-05	58.66	20	P:GO:0002673; P:GO:0003151; P:GO:0003214; P:GO:0007186; P:GO:0007268; P:GO:0007631; P:GO:0008284; P:GO:0043408; P:GO:0048511; P:GO:0048523; P:GO:0048584; P:GO:0099538; F:GO:0001601; F:GO:0001602; F:GO:0017046; F:GO:0042277; C:GO:0005886; C:GO:0043005; C:GO:0098793; C:GO:0098982	P:regulation of acute inflammatory response; P:outflow tract morphogenesis; P:cardiac left ventricle morphogenesis; P:G protein-coupled receptor signaling pathway; P:chemical synaptic transmission; P:feeding behavior; P:positive regulation of cell population proliferation; P:regulation of MAPK cascade; P:rhythmic process; P:negative regulation of cellular process; P:positive regulation of respons…			IPR000276 (PFAM); G3DSA:1.20.1070.10 (GENE3D); PTHR24241 (PANTHER); IPR017452 (PROSITE_PROFILES); SSF81321 (SUPERFAMILY)	P:GO:0007186; P:GO:0032870; F:GO:0004930; F:GO:0042277; C:GO:0005886; C:GO:0016020	P:G protein-coupled receptor signaling pathway; P:cellular response to hormone stimulus; F:G protein-coupled receptor activity; F:peptide binding; C:plasma membrane; C:membrane
Aeleg_00168	RecName: Full=Apoptosis regulator Bcl-2	208	20	7.87566e-25	51.23	103	P:GO:0000902; P:GO:0001558; P:GO:0001657; P:GO:0001666; P:GO:0001783; P:GO:0002009; P:GO:0002244; P:GO:0002360; P:GO:0007155; P:GO:0007281; P:GO:0008285; P:GO:0008406; P:GO:0009410; P:GO:0009411; P:GO:0009791; P:GO:0010038; P:GO:0010506; P:GO:0010522; P:GO:0010556; P:GO:0010604; P:GO:0010623; P:GO:0010647; P:GO:0010720; P:GO:0022612; P:GO:0023056; P:GO:0030334; P:GO:0030900; P:GO:0031099; P:GO:00…	P:cell morphogenesis; P:regulation of cell growth; P:ureteric bud development; P:response to hypoxia; P:B cell apoptotic process; P:morphogenesis of an epithelium; P:hematopoietic progenitor cell differentiation; P:T cell lineage commitment; P:cell adhesion; P:germ cell development; P:negative regulation of cell population proliferation; P:gonad development; P:response to xenobiotic stimulus; P:r…			IPR026298 (PRINTS); IPR046371 (SMART); IPR036834 (G3DSA:1.10.437.GENE3D); IPR046371 (PFAM); IPR026298 (PANTHER); IPR002475 (PROSITE_PROFILES); IPR026298 (CDD); IPR036834 (SUPERFAMILY)	P:GO:0008630; P:GO:0042981; P:GO:0097192; F:GO:0042803; F:GO:0046982; C:GO:0005741	P:intrinsic apoptotic signaling pathway in response to DNA damage; P:regulation of apoptotic process; P:extrinsic apoptotic signaling pathway in absence of ligand; F:protein homodimerization activity; F:protein heterodimerization activity; C:mitochondrial outer membrane
Aeleg_00169	RecName: Full=Ankyrin repeat domain-containing protein 26	631	2	1.52889e-06	48.58	4	P:GO:0048523; P:GO:0051093; P:GO:0051239; C:GO:0005856	P:negative regulation of cellular process; P:negative regulation of developmental process; P:regulation of multicellular organismal process; C:cytoskeleton			mobidb-lite (MOBIDB_LITE)	no GO terms	no GO terms
Aeleg_00170	RecName: Full=Glycerophosphocholine phosphodiesterase GDE1; AltName: Full=Glycerophosphodiester phosphodiesterase GDE1	772	6	1.35854e-06	49.55	6	P:GO:0006629; P:GO:0006796; P:GO:0050794; F:GO:0047389; C:GO:0043232; C:GO:0045202	P:lipid metabolic process; P:phosphate-containing compound metabolic process; P:regulation of cellular process; F:glycerophosphocholine phosphodiesterase activity; C:intracellular non-membrane-bounded organelle; C:synapse	EC:3.1.4.2	Glycerophosphocholine phosphodiesterase	IPR036770 (G3DSA:1.25.40.GENE3D); IPR002110 (PFAM); mobidb-lite (MOBIDB_LITE); mobidb-lite (MOBIDB_LITE); mobidb-lite (MOBIDB_LITE); mobidb-lite (MOBIDB_LITE); mobidb-lite (MOBIDB_LITE); mobidb-lite (MOBIDB_LITE); mobidb-lite (MOBIDB_LITE); mobidb-lite (MOBIDB_LITE); mobidb-lite (MOBIDB_LITE); IPR050657 (PANTHER); IPR002110 (PROSITE_PROFILES); IPR036770 (SUPERFAMILY)	F:GO:0005515	F:protein binding
Aeleg_00171	RecName: Full=Tyrosinase; AltName: Full=Monophenol monooxygenase	712	20	3.87611e-23	40.98	1	C:GO:0110165	C:cellular anatomical entity			IPR002227 (PRINTS); IPR002227 (PFAM); IPR008922 (G3DSA:1.10.1280.GENE3D); IPR008922 (G3DSA:1.10.1280.GENE3D); mobidb-lite (MOBIDB_LITE); mobidb-lite (MOBIDB_LITE); IPR050316 (PANTHER); IPR008922 (SUPERFAMILY); IPR008922 (SUPERFAMILY)	F:GO:0016491	F:oxidoreductase activity
Aeleg_00172	---NA---	82									no IPS match	no IPS match	no IPS match
Aeleg_00173	---NA---	94									no IPS match	no IPS match	no IPS match
Aeleg_00174	---NA---	280									no IPS match	no IPS match	no IPS match
Aeleg_00175	RecName: Full=WD repeat-containing protein 5	810	15	6.03364e-55	54.31	37	P:GO:0000045; P:GO:0000209; P:GO:0003006; P:GO:0006338; P:GO:0006357; P:GO:0006367; P:GO:0007017; P:GO:0007626; P:GO:0008285; P:GO:0010557; P:GO:0021915; P:GO:0035307; P:GO:0043161; P:GO:0043524; P:GO:0045591; P:GO:0048741; P:GO:0051897; P:GO:0098780; P:GO:1901526; P:GO:1904544; P:GO:2000045; F:GO:0008168; F:GO:0019903; F:GO:0031625; F:GO:0042393; F:GO:0051020; F:GO:1990756; C:GO:0000123; C:GO:00…	P:autophagosome assembly; P:protein polyubiquitination; P:developmental process involved in reproduction; P:chromatin remodeling; P:regulation of transcription by RNA polymerase II; P:transcription initiation at RNA polymerase II promoter; P:microtubule-based process; P:locomotory behavior; P:negative regulation of cell population proliferation; P:positive regulation of macromolecule biosynthetic…	EC:2.1.1	Transferring one-carbon groups	IPR001680 (SMART); IPR001680 (PFAM); IPR015943 (G3DSA:2.130.10.GENE3D); mobidb-lite (MOBIDB_LITE); mobidb-lite (MOBIDB_LITE); mobidb-lite (MOBIDB_LITE); IPR052596 (PANTHER); IPR001680 (PROSITE_PROFILES); SSF50960 (SUPERFAMILY)	P:GO:0006914; F:GO:0005515; C:GO:0043231	P:autophagy; F:protein binding; C:intracellular membrane-bounded organelle
Aeleg_00176	RecName: Full=Doublesex- and mab-3-related transcription factor 3	436	5	0.000307738	57.95	9	P:GO:0003002; P:GO:0006355; P:GO:0007417; P:GO:0007548; P:GO:0008344; P:GO:0048665; F:GO:0005515; F:GO:1990837; C:GO:0005634	P:regionalization; P:regulation of DNA-templated transcription; P:central nervous system development; P:sex differentiation; P:adult locomotory behavior; P:neuron fate specification; F:protein binding; F:sequence-specific double-stranded DNA binding; C:nucleus			IPR001275 (SMART); IPR036407 (G3DSA:4.10.1040.GENE3D); IPR001275 (PROSITE_PROFILES); IPR036407 (SUPERFAMILY)	P:GO:0006355; F:GO:0043565	P:regulation of DNA-templated transcription; F:sequence-specific DNA binding
Aeleg_00177	---NA---	1378									no IPS match	no IPS match	no IPS match
Aeleg_00178	RecName: Full=Fibrillin-1; Contains: RecName: Full=Asprosin; Flags: Precursor	1179	16	8.17432e-06	56.66	38	P:GO:0001501; P:GO:0001934; P:GO:0003014; P:GO:0006950; P:GO:0007160; P:GO:0007173; P:GO:0007399; P:GO:0009653; P:GO:0010467; P:GO:0030513; P:GO:0032836; P:GO:0035295; P:GO:0042221; P:GO:0045669; P:GO:0045671; P:GO:0045880; P:GO:0048146; P:GO:0051128; P:GO:0051223; P:GO:0055080; P:GO:0060429; P:GO:0070374; P:GO:0098771; P:GO:2000573; F:GO:0005154; F:GO:0036122; F:GO:0042802; F:GO:0043237; F:GO:00…	P:skeletal system development; P:positive regulation of protein phosphorylation; P:renal system process; P:response to stress; P:cell-matrix adhesion; P:epidermal growth factor receptor signaling pathway; P:nervous system development; P:anatomical structure morphogenesis; P:gene expression; P:positive regulation of BMP signaling pathway; P:glomerular basement membrane development; P:tube developm…			IPR000742 (SMART); IPR001881 (SMART); IPR024731 (PFAM); G3DSA:2.10.25.10 (GENE3D); mobidb-lite (MOBIDB_LITE); mobidb-lite (MOBIDB_LITE); IPR050751 (PANTHER); IPR000742 (PROSITE_PROFILES); cd00054 (CDD); SSF57196 (SUPERFAMILY)	F:GO:0005509	F:calcium ion binding
Aeleg_00179	---NA---	1055									mobidb-lite (MOBIDB_LITE); mobidb-lite (MOBIDB_LITE); mobidb-lite (MOBIDB_LITE); mobidb-lite (MOBIDB_LITE); mobidb-lite (MOBIDB_LITE); mobidb-lite (MOBIDB_LITE); mobidb-lite (MOBIDB_LITE)	no GO terms	no GO terms
Aeleg_00180	---NA---	126									mobidb-lite (MOBIDB_LITE); mobidb-lite (MOBIDB_LITE); mobidb-lite (MOBIDB_LITE)	no GO terms	no GO terms
Aeleg_00181	RecName: Full=C-reactive protein; Flags: Precursor	360	20	4.49492e-27	47.55	31	P:GO:0003008; P:GO:0006952; P:GO:0007155; P:GO:0007186; P:GO:0007399; P:GO:0009891; P:GO:0014070; P:GO:0022607; P:GO:0030154; P:GO:0032928; P:GO:0033993; P:GO:0048522; P:GO:0048523; P:GO:0050776; P:GO:0050793; P:GO:0051128; P:GO:0051239; P:GO:0065008; P:GO:0071248; P:GO:1901701; F:GO:0004888; F:GO:0005515; F:GO:0036094; F:GO:0044877; C:GO:0005576; C:GO:0005737; C:GO:0016020; C:GO:0043231; C:GO:00…	P:system process; P:defense response; P:cell adhesion; P:G protein-coupled receptor signaling pathway; P:nervous system development; P:positive regulation of biosynthetic process; P:response to organic cyclic compound; P:cellular component assembly; P:cell differentiation; P:regulation of superoxide anion generation; P:response to lipid; P:positive regulation of cellular process; P:negative regul…			IPR001759 (PRINTS); IPR001759 (SMART); IPR003609 (PFAM); G3DSA:2.60.120.200 (GENE3D); G3DSA:3.50.4.10 (GENE3D); G3DSA:2.60.120.200 (GENE3D); IPR001759 (PFAM); IPR051360 (PANTHER); IPR001759 (PROSITE_PROFILES); IPR003609 (PROSITE_PROFILES); IPR013320 (SUPERFAMILY); SSF57414 (SUPERFAMILY); IPR013320 (SUPERFAMILY)	no GO terms	no GO terms
Aeleg_00182	RecName: Full=C-reactive protein; Flags: Precursor	282	20	1.8252e-16	46.19	28	P:GO:0002252; P:GO:0003013; P:GO:0006954; P:GO:0007399; P:GO:0009891; P:GO:0014070; P:GO:0022607; P:GO:0030154; P:GO:0032928; P:GO:0033993; P:GO:0048522; P:GO:0048523; P:GO:0050776; P:GO:0050793; P:GO:0051128; P:GO:0051239; P:GO:0065008; P:GO:0071248; P:GO:1901701; F:GO:0005102; F:GO:0043169; F:GO:0044877; C:GO:0005576; C:GO:0005737; C:GO:0016020; C:GO:0043231; C:GO:0045202; C:GO:0120025	P:immune effector process; P:circulatory system process; P:inflammatory response; P:nervous system development; P:positive regulation of biosynthetic process; P:response to organic cyclic compound; P:cellular component assembly; P:cell differentiation; P:regulation of superoxide anion generation; P:response to lipid; P:positive regulation of cellular process; P:negative regulation of cellular pro…			IPR006558 (SMART); IPR001759 (SMART); IPR001759 (PFAM); G3DSA:2.60.120.200 (GENE3D); IPR003609 (PFAM); IPR051360 (PANTHER); IPR001759 (PROSITE_PROFILES); IPR003609 (PROSITE_PROFILES); SSF57414 (SUPERFAMILY); IPR013320 (SUPERFAMILY)	no GO terms	no GO terms
Aeleg_00183	RecName: Full=Plastin-3; AltName: Full=T-plastin	526	20	2.95409e-146	56.12	41	P:GO:0001951; P:GO:0002286; P:GO:0009846; P:GO:0009860; P:GO:0010737; P:GO:0016477; P:GO:0019953; P:GO:0022617; P:GO:0032532; P:GO:0033157; P:GO:0040018; P:GO:0051017; P:GO:0051639; P:GO:0060088; P:GO:0060121; P:GO:0060348; P:GO:0071803; P:GO:0098693; P:GO:1902896; P:GO:1903078; F:GO:0005178; F:GO:0051015; F:GO:0051020; F:GO:0098699; C:GO:0001725; C:GO:0001726; C:GO:0001891; C:GO:0002102; C:GO:00…	P:intestinal D-glucose absorption; P:T cell activation involved in immune response; P:pollen germination; P:pollen tube growth; P:protein kinase A signaling; P:cell migration; P:sexual reproduction; P:extracellular matrix disassembly; P:regulation of microvillus length; P:regulation of intracellular protein transport; P:positive regulation of multicellular organism growth; P:actin filament bundle…			IPR001715 (SMART); IPR036872 (G3DSA:1.10.418.GENE3D); G3DSA:1.10.238.10 (GENE3D); IPR036872 (G3DSA:1.10.418.GENE3D); IPR036872 (G3DSA:1.10.418.GENE3D); IPR036872 (G3DSA:1.10.418.GENE3D); IPR001715 (PFAM); IPR039959 (PANTHER); IPR001715 (PROSITE_PROFILES); IPR001715 (PROSITE_PROFILES); IPR001715 (PROSITE_PROFILES); cd21301 (CDD); IPR036872 (SUPERFAMILY); IPR011992 (SUPERFAMILY)	P:GO:0051017; P:GO:0051639; F:GO:0005515; F:GO:0051015; C:GO:0005737; C:GO:0005884; C:GO:0032432	P:actin filament bundle assembly; P:actin filament network formation; F:protein binding; F:actin filament binding; C:cytoplasm; C:actin filament; C:actin filament bundle
Aeleg_00184	RecName: Full=BarH-like 1 homeobox protein; AltName: Full=Bar-class homeodomain protein MBH2; AltName: Full=BarH-related homeobox protein 1	316	20	3.03162e-21	70.48	23	P:GO:0000122; P:GO:0001764; P:GO:0006629; P:GO:0007517; P:GO:0007521; P:GO:0007605; P:GO:0010906; P:GO:0021510; P:GO:0030182; P:GO:0030901; P:GO:0042472; P:GO:0043467; P:GO:0045944; P:GO:0048840; P:GO:0048920; P:GO:0050793; P:GO:1905586; F:GO:0000978; F:GO:0001227; F:GO:0001228; F:GO:0005515; C:GO:0000785; C:GO:0005634	P:negative regulation of transcription by RNA polymerase II; P:neuron migration; P:lipid metabolic process; P:muscle organ development; P:muscle cell fate determination; P:sensory perception of sound; P:regulation of glucose metabolic process; P:spinal cord development; P:neuron differentiation; P:midbrain development; P:inner ear morphogenesis; P:regulation of generation of precursor metabolites…			IPR020479 (PRINTS); IPR001356 (SMART); IPR001356 (PFAM); G3DSA:1.10.10.60 (GENE3D); mobidb-lite (MOBIDB_LITE); mobidb-lite (MOBIDB_LITE); IPR050394 (PANTHER); IPR001356 (PROSITE_PROFILES); IPR001356 (CDD); IPR009057 (SUPERFAMILY)	P:GO:0006357; P:GO:0030154; F:GO:0000978; F:GO:0000981; F:GO:0003677; C:GO:0005634	P:regulation of transcription by RNA polymerase II; P:cell differentiation; F:RNA polymerase II cis-regulatory region sequence-specific DNA binding; F:DNA-binding transcription factor activity, RNA polymerase II-specific; F:DNA binding; C:nucleus
Aeleg_00185	RecName: Full=Homeobox protein DLX-1	258	20	6.35521e-37	79.02	66	P:GO:0000122; P:GO:0001525; P:GO:0001841; P:GO:0001958; P:GO:0007422; P:GO:0007469; P:GO:0007479; P:GO:0007480; P:GO:0007485; P:GO:0007487; P:GO:0007601; P:GO:0008587; P:GO:0010092; P:GO:0010628; P:GO:0010629; P:GO:0014016; P:GO:0014032; P:GO:0016319; P:GO:0021544; P:GO:0021559; P:GO:0021766; P:GO:0021879; P:GO:0021889; P:GO:0021893; P:GO:0030326; P:GO:0030514; P:GO:0030910; P:GO:0033339; P:GO:00…	P:negative regulation of transcription by RNA polymerase II; P:angiogenesis; P:neural tube formation; P:endochondral ossification; P:peripheral nervous system development; P:antennal development; P:leg disc proximal/distal pattern formation; P:imaginal disc-derived leg morphogenesis; P:imaginal disc-derived male genitalia development; P:analia development; P:visual perception; P:imaginal disc-der…			IPR020479 (PRINTS); IPR000047 (PRINTS); IPR001356 (SMART); IPR001356 (PFAM); G3DSA:1.10.10.60 (GENE3D); mobidb-lite (MOBIDB_LITE); mobidb-lite (MOBIDB_LITE); IPR050460 (PANTHER); IPR001356 (PROSITE_PROFILES); IPR001356 (CDD); IPR009057 (SUPERFAMILY)	P:GO:0006357; P:GO:0009790; P:GO:0030154; F:GO:0000978; F:GO:0000981; F:GO:0003677	P:regulation of transcription by RNA polymerase II; P:embryo development; P:cell differentiation; F:RNA polymerase II cis-regulatory region sequence-specific DNA binding; F:DNA-binding transcription factor activity, RNA polymerase II-specific; F:DNA binding
Aeleg_00186	RecName: Full=BarH-like 1 homeobox protein; AltName: Full=Bar-class homeodomain protein MBH2; AltName: Full=BarH-related homeobox protein 1	235	20	3.19978e-14	70.46	31	P:GO:0000122; P:GO:0001709; P:GO:0001751; P:GO:0001764; P:GO:0007455; P:GO:0007479; P:GO:0007494; P:GO:0007605; P:GO:0008052; P:GO:0008057; P:GO:0008407; P:GO:0009952; P:GO:0009957; P:GO:0010172; P:GO:0030516; P:GO:0030901; P:GO:0035284; P:GO:0035881; P:GO:0045664; P:GO:0045727; P:GO:0045944; P:GO:0050807; P:GO:0051960; P:GO:0060323; P:GO:0060385; P:GO:1905586; F:GO:0000978; F:GO:0001228; F:GO:00…	P:negative regulation of transcription by RNA polymerase II; P:cell fate determination; P:compound eye photoreceptor cell differentiation; P:neuron migration; P:eye-antennal disc morphogenesis; P:leg disc proximal/distal pattern formation; P:midgut development; P:sensory perception of sound; P:sensory organ boundary specification; P:eye pigment granule organization; P:chaeta morphogenesis; P:ante…			IPR020479 (PRINTS); IPR001356 (SMART); IPR001356 (PFAM); G3DSA:1.10.10.60 (GENE3D); mobidb-lite (MOBIDB_LITE); mobidb-lite (MOBIDB_LITE); mobidb-lite (MOBIDB_LITE); IPR042247 (PANTHER); IPR001356 (PROSITE_PROFILES); IPR001356 (CDD); IPR009057 (SUPERFAMILY)	P:GO:0006357; P:GO:0048513; F:GO:0000978; F:GO:0000981; F:GO:0003677; F:GO:0003700; C:GO:0005634	P:regulation of transcription by RNA polymerase II; P:animal organ development; F:RNA polymerase II cis-regulatory region sequence-specific DNA binding; F:DNA-binding transcription factor activity, RNA polymerase II-specific; F:DNA binding; F:DNA-binding transcription factor activity; C:nucleus
Aeleg_00187	RecName: Full=Dynein heavy chain domain-containing protein 1; AltName: Full=Coiled-coil domain-containing protein 35; AltName: Full=Dynein heavy chain domain 1-like protein	2996	20	7.34932e-44	45.28	7	P:GO:0003351; P:GO:0007275; P:GO:0035082; P:GO:0120316; F:GO:0005515; C:GO:0005858; C:GO:0097729	P:epithelial cilium movement involved in extracellular fluid movement; P:multicellular organism development; P:axoneme assembly; P:sperm flagellum assembly; F:protein binding; C:axonemal dynein complex; C:9+2 motile cilium			G3DSA:1.10.472.130 (GENE3D); IPR027417 (G3DSA:3.40.50.GENE3D); PF12775 (PFAM); G3DSA:1.20.920.30 (GENE3D); G3DSA:1.20.920.20 (GENE3D); IPR042228 (G3DSA:3.20.180.GENE3D); IPR024317 (PFAM); IPR024743 (PFAM); IPR027417 (G3DSA:3.40.50.GENE3D); G3DSA:1.20.920.30 (GENE3D); IPR035699 (PFAM); IPR013602 (PFAM); IPR041466 (PFAM); IPR027417 (G3DSA:3.40.50.GENE3D); G3DSA:1.10.287.2620 (GENE3D); IPR027417 (G3…	P:GO:0007018; F:GO:0005524; F:GO:0045505; F:GO:0051959; C:GO:0030286	P:microtubule-based movement; F:ATP binding; F:dynein intermediate chain binding; F:dynein light intermediate chain binding; C:dynein complex
Aeleg_00188	RecName: Full=tRNA (adenine(58)-N(1))-methyltransferase catalytic subunit TRM61; AltName: Full=tRNA(m1A58)-methyltransferase subunit TRM61; Short=tRNA(m1A58)MTase subunit TRM61	182	14	9.52594e-24	46.47	3	P:GO:0006396; F:GO:0008168; C:GO:0005622	P:RNA processing; F:methyltransferase activity; C:intracellular anatomical structure	EC:2.1.1	Transferring one-carbon groups	IPR049470 (PFAM); G3DSA:3.10.330.20 (GENE3D); IPR014816 (PANTHER); IPR014816 (PROSITE_PROFILES); IPR029063 (SUPERFAMILY)	P:GO:0030488; F:GO:0160107; C:GO:0005634; C:GO:0031515	P:tRNA methylation; F:tRNA (adenine(58)-N1)-methyltransferase activity; C:nucleus; C:tRNA (m1A) methyltransferase complex
Aeleg_00189	RecName: Full=Gamma-aminobutyric acid receptor subunit beta-3; AltName: Full=GABA(A) receptor subunit beta-3; Short=GABAAR subunit beta-3; Flags: Precursor	237	20	2.02236e-19	61.08	58	P:GO:0007214; P:GO:0007218; P:GO:0007612; P:GO:0007613; P:GO:0009410; P:GO:0009636; P:GO:0019098; P:GO:0021510; P:GO:0021549; P:GO:0021954; P:GO:0032570; P:GO:0035176; P:GO:0035640; P:GO:0042698; P:GO:0042747; P:GO:0045664; P:GO:0051260; P:GO:0051932; P:GO:0060022; P:GO:0060080; P:GO:0060119; P:GO:0060384; P:GO:0061744; P:GO:0071230; P:GO:0071294; P:GO:0071361; P:GO:0071420; P:GO:0072347; P:GO:00…	P:gamma-aminobutyric acid signaling pathway; P:neuropeptide signaling pathway; P:learning; P:memory; P:response to xenobiotic stimulus; P:response to toxic substance; P:reproductive behavior; P:spinal cord development; P:cerebellum development; P:central nervous system neuron development; P:response to progesterone; P:social behavior; P:exploration behavior; P:ovulation cycle; P:circadian sleep/w…			IPR006028 (PRINTS); IPR036734 (G3DSA:2.70.170.GENE3D); IPR006202 (PFAM); IPR038050 (G3DSA:1.20.58.GENE3D); IPR006029 (PFAM); IPR006201 (PANTHER); IPR036734 (SUPERFAMILY); IPR036719 (SUPERFAMILY)	P:GO:0006811; P:GO:0007165; P:GO:0007268; P:GO:0034220; P:GO:0042391; P:GO:0050877; F:GO:0004888; F:GO:0005216; F:GO:0005230; F:GO:0030594; C:GO:0005886; C:GO:0016020; C:GO:0043005; C:GO:0045202	P:monoatomic ion transport; P:signal transduction; P:chemical synaptic transmission; P:monoatomic ion transmembrane transport; P:regulation of membrane potential; P:nervous system process; F:transmembrane signaling receptor activity; F:monoatomic ion channel activity; F:extracellular ligand-gated monoatomic ion channel activity; F:neurotransmitter receptor activity; C:plasma membrane; C:membrane;…
Aeleg_00190	RecName: Full=Protein sidekick-2; Flags: Precursor	1082	20	4.02223e-29	41.07	22	P:GO:0007409; P:GO:0007416; P:GO:0007420; P:GO:0009968; P:GO:0010977; P:GO:0022603; P:GO:0031346; P:GO:0044087; P:GO:0050767; P:GO:0050807; P:GO:0051093; P:GO:0051241; P:GO:0090596; P:GO:0098742; F:GO:0005515; F:GO:0097367; F:GO:1901681; C:GO:0005737; C:GO:0031982; C:GO:0043005; C:GO:0045202; C:GO:0098590	P:axonogenesis; P:synapse assembly; P:brain development; P:negative regulation of signal transduction; P:negative regulation of neuron projection development; P:regulation of anatomical structure morphogenesis; P:positive regulation of cell projection organization; P:regulation of cellular component biogenesis; P:regulation of neurogenesis; P:regulation of synapse organization; P:negative regulat…			IPR003961 (SMART); IPR013783 (G3DSA:2.60.40.GENE3D); G3DSA:2.60.120.200 (GENE3D); IPR003961 (PFAM); IPR013783 (G3DSA:2.60.40.GENE3D); IPR013783 (G3DSA:2.60.40.GENE3D); PTHR44170 (PANTHER); IPR003961 (PROSITE_PROFILES); IPR003961 (PROSITE_PROFILES); IPR003961 (PROSITE_PROFILES); IPR003961 (PROSITE_PROFILES); IPR003961 (CDD); IPR003961 (CDD); IPR003961 (CDD); IPR003961 (CDD); IPR003961 (CDD); IPR03…	P:GO:0098609; F:GO:0005515	P:cell-cell adhesion; F:protein binding
Aeleg_00191	RecName: Full=Fibrinogen C domain-containing protein 1	649	20	3.76796e-36	52.82	16	P:GO:0001867; P:GO:0006508; P:GO:0043654; P:GO:0046597; P:GO:0051239; P:GO:0051607; P:GO:1902679; P:GO:1903028; F:GO:0003823; F:GO:0042802; F:GO:0043167; F:GO:0097367; C:GO:0005576; C:GO:0016020; C:GO:0031012; C:GO:1905370	P:complement activation, lectin pathway; P:proteolysis; P:recognition of apoptotic cell; P:negative regulation of viral entry into host cell; P:regulation of multicellular organismal process; P:defense response to virus; P:negative regulation of RNA biosynthetic process; P:positive regulation of opsonization; F:antigen binding; F:identical protein binding; F:ion binding; F:carbohydrate derivative…			IPR002181 (SMART); IPR014716 (G3DSA:3.90.215.GENE3D); IPR014716 (G3DSA:3.90.215.GENE3D); IPR002181 (PFAM); mobidb-lite (MOBIDB_LITE); mobidb-lite (MOBIDB_LITE); IPR050373 (PANTHER); IPR002181 (PROSITE_PROFILES); IPR002181 (PROSITE_PROFILES); IPR002181 (CDD); IPR036056 (SUPERFAMILY); IPR036056 (SUPERFAMILY)	C:GO:0005615; C:GO:0062023	C:extracellular space; C:collagen-containing extracellular matrix
Aeleg_00192	RecName: Full=Large ribosomal subunit protein uL10; AltName: Full=50S ribosomal protein L10	227	20	3.92598e-20	49.94	4	P:GO:0006412; F:GO:0003735; F:GO:0005488; C:GO:0005762	P:translation; F:structural constituent of ribosome; F:binding; C:mitochondrial large ribosomal subunit			IPR001790 (PFAM); IPR043141 (G3DSA:3.30.70.GENE3D); IPR047865 (PANTHER); IPR047865 (CDD); IPR043141 (SUPERFAMILY)	P:GO:0006412; F:GO:0003735; C:GO:0005762; C:GO:0015934	P:translation; F:structural constituent of ribosome; C:mitochondrial large ribosomal subunit; C:large ribosomal subunit
Aeleg_00193	RecName: Full=Mitochondrial dynamics protein MID51; AltName: Full=Mitochondrial dynamics protein of 51 kDa homolog; AltName: Full=Mitochondrial elongation factor 1; AltName: Full=Smith-Magenis syndrome chromosomal region candidate gene 7 protein-like	861	20	2.9962e-67	43.93	14	P:GO:0006996; P:GO:0007165; P:GO:0031323; P:GO:0042221; P:GO:0045088; P:GO:0048522; P:GO:0060255; F:GO:0003690; F:GO:0005515; F:GO:0032555; F:GO:0043168; F:GO:0140699; C:GO:0005737; C:GO:0043231	P:organelle organization; P:signal transduction; P:regulation of cellular metabolic process; P:response to chemical; P:regulation of innate immune response; P:positive regulation of cellular process; P:regulation of macromolecule metabolic process; F:double-stranded DNA binding; F:protein binding; F:purine ribonucleotide binding; F:anion binding; F:cyclic GMP-AMP synthase activity; C:cytoplasm; C…	EC:2.7.7	Transferring phosphorus-containing groups	IPR024810 (SMART); G3DSA:3.30.460.90 (GENE3D); IPR046906 (PFAM); G3DSA:1.10.1410.40 (GENE3D); IPR046903 (PFAM); IPR040247 (PFAM); G3DSA:3.30.460.90 (GENE3D); G3DSA:1.10.1410.40 (GENE3D); mobidb-lite (MOBIDB_LITE); mobidb-lite (MOBIDB_LITE); mobidb-lite (MOBIDB_LITE); mobidb-lite (MOBIDB_LITE); PTHR10656 (PANTHER)	no GO terms	no GO terms
Aeleg_00194	RecName: Full=Serine/threonine-protein kinase Nek6; AltName: Full=Never in mitosis A-related kinase 6; Short=NimA-related protein kinase 6	294	20	7.37694e-50	59.23	41	P:GO:0000086; P:GO:0001824; P:GO:0007077; P:GO:0018105; P:GO:0030010; P:GO:0030071; P:GO:0032212; P:GO:0035865; P:GO:0045840; P:GO:0046602; P:GO:0046777; P:GO:0048812; P:GO:0050921; P:GO:0051973; P:GO:0051988; P:GO:0090043; P:GO:0090307; P:GO:1900227; P:GO:1903126; P:GO:1904355; P:GO:2000772; F:GO:0000287; F:GO:0001222; F:GO:0005524; F:GO:0019894; F:GO:0019901; F:GO:0019903; F:GO:0031625; F:GO:00…	P:G2/M transition of mitotic cell cycle; P:blastocyst development; P:mitotic nuclear membrane disassembly; P:peptidyl-serine phosphorylation; P:establishment of cell polarity; P:regulation of mitotic metaphase/anaphase transition; P:positive regulation of telomere maintenance via telomerase; P:cellular response to potassium ion; P:positive regulation of mitotic nuclear division; P:regulation of m…	EC:2.7.11.1	Non-specific serine/threonine protein kinase	IPR000719 (SMART); IPR000719 (PFAM); G3DSA:1.10.510.10 (GENE3D); IPR051131 (PANTHER); IPR000719 (PROSITE_PROFILES); IPR011009 (SUPERFAMILY)	P:GO:0006468; F:GO:0004672; F:GO:0005524	P:protein phosphorylation; F:protein kinase activity; F:ATP binding
Aeleg_00195	RecName: Full=Cytoglobin-2; AltName: Full=Nitric oxygen dioxygenase CYGB; AltName: Full=Nitrite reductase CYGB; AltName: Full=Pseudoperoxidase CYGB; AltName: Full=Superoxide dismutase CYGB	170	20	1.12949e-17	52.62	13	P:GO:0001666; P:GO:0006979; P:GO:0009056; P:GO:0033554; P:GO:0048523; P:GO:0072593; P:GO:0098869; F:GO:0004601; F:GO:0005515; F:GO:0016675; F:GO:0036094; C:GO:0005737; C:GO:0043231	P:response to hypoxia; P:response to oxidative stress; P:catabolic process; P:cellular response to stress; P:negative regulation of cellular process; P:reactive oxygen species metabolic process; P:cellular oxidant detoxification; F:peroxidase activity; F:protein binding; F:oxidoreductase activity, acting on a heme group of donors; F:small molecule binding; C:cytoplasm; C:intracellular membrane-bo…	EC:1.9; EC:1.11.1	Acting on a heme group of donors; Acting on a peroxide as acceptor	IPR013314 (PRINTS); IPR000971 (PFAM); IPR012292 (G3DSA:1.10.490.GENE3D); IPR050532 (PANTHER); IPR000971 (PROSITE_PROFILES); IPR044399 (CDD); IPR009050 (SUPERFAMILY)	P:GO:0001666; P:GO:0015671; F:GO:0005344; F:GO:0005506; F:GO:0019825; F:GO:0020037	P:response to hypoxia; P:oxygen transport; F:oxygen carrier activity; F:iron ion binding; F:oxygen binding; F:heme binding
Aeleg_00196	RecName: Full=Ephrin type-A receptor 3; AltName: Full=EPH-like kinase 1; AltName: Full=Tyrosine-protein kinase receptor ZEK1; Flags: Precursor	1094	20	8.5964e-36	49.78	55	P:GO:0001818; P:GO:0003002; P:GO:0006954; P:GO:0007169; P:GO:0007411; P:GO:0007413; P:GO:0009617; P:GO:0010717; P:GO:0030155; P:GO:0030162; P:GO:0030334; P:GO:0030855; P:GO:0030900; P:GO:0031346; P:GO:0032880; P:GO:0043009; P:GO:0043087; P:GO:0043410; P:GO:0045596; P:GO:0045765; P:GO:0045860; P:GO:0048570; P:GO:0048593; P:GO:0048681; P:GO:0050673; P:GO:0050767; P:GO:0050770; P:GO:0050807; P:GO:00…	P:negative regulation of cytokine production; P:regionalization; P:inflammatory response; P:cell surface receptor protein tyrosine kinase signaling pathway; P:axon guidance; P:axonal fasciculation; P:response to bacterium; P:regulation of epithelial to mesenchymal transition; P:regulation of cell adhesion; P:regulation of proteolysis; P:regulation of cell migration; P:epithelial cell differentiat…	EC:2.7.10.1	Receptor protein-tyrosine kinase	IPR000998 (SMART); IPR000719 (SMART); IPR000562 (SMART); IPR001245 (PFAM); G3DSA:2.60.120.200 (GENE3D); G3DSA:3.30.200.20 (GENE3D); G3DSA:1.10.510.10 (GENE3D); IPR000562 (PFAM); IPR000998 (PFAM); IPR036943 (G3DSA:2.10.10.GENE3D); IPR009017 (G3DSA:2.40.155.GENE3D); mobidb-lite (MOBIDB_LITE); IPR050122 (PANTHER); IPR000998 (PROSITE_PROFILES); IPR000742 (PROSITE_PROFILES); IPR000719 (PROSITE_PROFILE…	P:GO:0006468; P:GO:0007169; P:GO:0007275; P:GO:0033674; F:GO:0004672; F:GO:0004714; F:GO:0005524; C:GO:0005886; C:GO:0016020; C:GO:0043235	P:protein phosphorylation; P:cell surface receptor protein tyrosine kinase signaling pathway; P:multicellular organism development; P:positive regulation of kinase activity; F:protein kinase activity; F:transmembrane receptor protein tyrosine kinase activity; F:ATP binding; C:plasma membrane; C:membrane; C:receptor complex
Aeleg_00197	RecName: Full=Cyclin-dependent kinase-like 1	209	20	2.78877e-49	61.62	22	P:GO:0006468; P:GO:0006935; P:GO:0007507; P:GO:0030516; P:GO:0030587; P:GO:0031346; P:GO:0031667; P:GO:0032880; P:GO:0050769; P:GO:0050770; P:GO:0050773; P:GO:1902017; P:GO:1902533; P:GO:1903047; F:GO:0004693; F:GO:0005515; F:GO:0005524; C:GO:0005654; C:GO:0005737; C:GO:0005813; C:GO:0035869; C:GO:0045202	P:protein phosphorylation; P:chemotaxis; P:heart development; P:regulation of axon extension; P:sorocarp development; P:positive regulation of cell projection organization; P:response to nutrient levels; P:regulation of protein localization; P:positive regulation of neurogenesis; P:regulation of axonogenesis; P:regulation of dendrite development; P:regulation of cilium assembly; P:positive regula…	EC:2.7.11.1; EC:2.7.11.22	Non-specific serine/threonine protein kinase; Cyclin-dependent kinase	IPR000719 (SMART); IPR000719 (PFAM); G3DSA:3.30.200.20 (GENE3D); G3DSA:1.10.510.10 (GENE3D); IPR050108 (PANTHER); IPR000719 (PROSITE_PROFILES); IPR011009 (SUPERFAMILY); IPR011009 (SUPERFAMILY)	P:GO:0006468; F:GO:0004672; F:GO:0004674; F:GO:0005524; C:GO:0005634	P:protein phosphorylation; F:protein kinase activity; F:protein serine/threonine kinase activity; F:ATP binding; C:nucleus
Aeleg_00198	RecName: Full=Dual serine/threonine and tyrosine protein kinase; AltName: Full=Dusty protein kinase; Short=Dusty PK; AltName: Full=Receptor-interacting serine/threonine-protein kinase 5	942	20	2.47654e-36	45.82	6	P:GO:0048568; P:GO:0050794; P:GO:0050896; F:GO:0004672; F:GO:0005488; C:GO:0110165	P:embryonic organ development; P:regulation of cellular process; P:response to stimulus; F:protein kinase activity; F:binding; C:cellular anatomical entity	EC:2.7.1	Transferring phosphorus-containing groups	IPR000719 (SMART); IPR045063 (PFAM); IPR000719 (PFAM); IPR027417 (G3DSA:3.40.50.GENE3D); G3DSA:1.10.510.10 (GENE3D); IPR051302 (PANTHER); IPR000719 (PROSITE_PROFILES); IPR011009 (SUPERFAMILY); IPR027417 (SUPERFAMILY)	P:GO:0006468; P:GO:0043066; P:GO:0044344; P:GO:0045743; P:GO:0070374; F:GO:0004672; F:GO:0005524; C:GO:0005737	P:protein phosphorylation; P:negative regulation of apoptotic process; P:cellular response to fibroblast growth factor stimulus; P:positive regulation of fibroblast growth factor receptor signaling pathway; P:positive regulation of ERK1 and ERK2 cascade; F:protein kinase activity; F:ATP binding; C:cytoplasm
Aeleg_00199	RecName: Full=Dual serine/threonine and tyrosine protein kinase; AltName: Full=Dusty protein kinase; Short=Dusty PK; AltName: Full=Receptor-interacting serine/threonine-protein kinase 5	1027	20	1.4193e-15	43.09	6	P:GO:0006996; P:GO:0050794; F:GO:0005488; F:GO:0016787; C:GO:0005737; C:GO:0016020	P:organelle organization; P:regulation of cellular process; F:binding; F:hydrolase activity; C:cytoplasm; C:membrane	EC:3	Hydrolases	IPR027417 (G3DSA:3.40.50.GENE3D); IPR045063 (PFAM); IPR051302 (PANTHER); IPR027417 (SUPERFAMILY)	P:GO:0043066; P:GO:0044344; P:GO:0045743; P:GO:0070374; C:GO:0005737	P:negative regulation of apoptotic process; P:cellular response to fibroblast growth factor stimulus; P:positive regulation of fibroblast growth factor receptor signaling pathway; P:positive regulation of ERK1 and ERK2 cascade; C:cytoplasm
Aeleg_00200	RecName: Full=Dual serine/threonine and tyrosine protein kinase; AltName: Full=Dusty protein kinase; Short=Dusty PK; AltName: Full=Receptor-interacting serine/threonine-protein kinase 5	931	20	8.98937e-68	45.41	5	P:GO:0048522; P:GO:0048568; P:GO:0048583; F:GO:0004672; C:GO:0005886	P:positive regulation of cellular process; P:embryonic organ development; P:regulation of response to stimulus; F:protein kinase activity; C:plasma membrane	EC:2.7.1	Transferring phosphorus-containing groups	IPR000719 (PFAM); G3DSA:1.10.510.10 (GENE3D); IPR027417 (G3DSA:3.40.50.GENE3D); G3DSA:1.10.510.10 (GENE3D); IPR045063 (PFAM); IPR001245 (PFAM); mobidb-lite (MOBIDB_LITE); mobidb-lite (MOBIDB_LITE); IPR051302 (PANTHER); IPR000719 (PROSITE_PROFILES); IPR011009 (SUPERFAMILY); IPR027417 (SUPERFAMILY)	P:GO:0006468; P:GO:0043066; P:GO:0044344; P:GO:0045743; P:GO:0070374; F:GO:0004672; F:GO:0005524; C:GO:0005737	P:protein phosphorylation; P:negative regulation of apoptotic process; P:cellular response to fibroblast growth factor stimulus; P:positive regulation of fibroblast growth factor receptor signaling pathway; P:positive regulation of ERK1 and ERK2 cascade; F:protein kinase activity; F:ATP binding; C:cytoplasm
Aeleg_00201	RecName: Full=FK506-binding protein 2; AltName: Full=Peptidyl-prolyl cis-trans isomerase; Short=PPIase; AltName: Full=Rotamase; Flags: Precursor	185	20	1.58031e-17	49.21	4	P:GO:0009987; F:GO:0005488; C:GO:0005737; C:GO:0043231	P:cellular process; F:binding; C:cytoplasm; C:intracellular membrane-bounded organelle			IPR001179 (PFAM); IPR046357 (G3DSA:3.10.50.GENE3D); IPR052273 (PANTHER); IPR001179 (PROSITE_PROFILES); IPR002048 (PROSITE_PROFILES); SSF54534 (SUPERFAMILY); IPR011992 (SUPERFAMILY)	F:GO:0003755; F:GO:0005509	F:peptidyl-prolyl cis-trans isomerase activity; F:calcium ion binding
Aeleg_00202	RecName: Full=Lys-63-specific deubiquitinase BRCC36; AltName: Full=BRCA1-A complex subunit BRCC36; AltName: Full=BRCA1/BRCA2-containing complex subunit 3; AltName: Full=BRCA1/BRCA2-containing complex subunit 36; AltName: Full=BRISC complex subunit BRCC36	476	19	6.5163e-43	51.04	18	P:GO:0002682; P:GO:0006338; P:GO:0006974; P:GO:0010604; P:GO:0019538; P:GO:0045935; P:GO:0048522; P:GO:0048584; P:GO:0080134; P:GO:1902531; P:GO:1904888; P:GO:2000026; F:GO:0005515; F:GO:0008237; F:GO:0101005; C:GO:0031981; C:GO:0032991; C:GO:0043232	P:regulation of immune system process; P:chromatin remodeling; P:DNA damage response; P:positive regulation of macromolecule metabolic process; P:protein metabolic process; P:positive regulation of nucleobase-containing compound metabolic process; P:positive regulation of cellular process; P:positive regulation of response to stimulus; P:regulation of response to stress; P:regulation of intracell…	EC:3.4	Acting on peptide bonds (peptidases)	IPR040843 (PFAM); G3DSA:3.40.140.10 (GENE3D); IPR000555 (PFAM); mobidb-lite (MOBIDB_LITE); mobidb-lite (MOBIDB_LITE); mobidb-lite (MOBIDB_LITE); IPR050242 (PANTHER); SSF102712 (SUPERFAMILY)	F:GO:0005515; F:GO:0008233; F:GO:0008237	F:protein binding; F:peptidase activity; F:metallopeptidase activity
Aeleg_00203	RecName: Full=Puromycin-sensitive aminopeptidase; Short=PSA; AltName: Full=Cytosol alanyl aminopeptidase; Short=AAP-S	624	20	6.86487e-139	47.5	16	P:GO:0006508; P:GO:0009790; P:GO:0019953; P:GO:0044237; P:GO:0048731; P:GO:0050794; P:GO:0071456; P:GO:2000241; F:GO:0004177; F:GO:0008237; F:GO:0046872; C:GO:0005615; C:GO:0005829; C:GO:0005856; C:GO:0005886; C:GO:0031410	P:proteolysis; P:embryo development; P:sexual reproduction; P:cellular metabolic process; P:system development; P:regulation of cellular process; P:cellular response to hypoxia; P:regulation of reproductive process; F:aminopeptidase activity; F:metallopeptidase activity; F:metal ion binding; C:extracellular space; C:cytosol; C:cytoskeleton; C:plasma membrane; C:cytoplasmic vesicle	EC:3.4.11	Acting on peptide bonds (peptidases)	IPR001930 (PRINTS); G3DSA:1.25.50.20 (GENE3D); IPR042097 (G3DSA:2.60.40.GENE3D); IPR024571 (PFAM); IPR014782 (PFAM); IPR045357 (PFAM); IPR027268 (G3DSA:1.10.390.GENE3D); IPR027268 (G3DSA:1.10.390.GENE3D); IPR050344 (PANTHER); IPR034016 (CDD); SSF55486 (SUPERFAMILY); IPR042097 (SUPERFAMILY)	P:GO:0006508; P:GO:0043171; F:GO:0008237; F:GO:0008270; F:GO:0042277; F:GO:0070006; C:GO:0005737	P:proteolysis; P:peptide catabolic process; F:metallopeptidase activity; F:zinc ion binding; F:peptide binding; F:metalloaminopeptidase activity; C:cytoplasm
Aeleg_00204	---NA---	243									G3DSA:2.80.10.50 (GENE3D); IPR002209 (PFAM); IPR008996 (SUPERFAMILY)	F:GO:0008083	F:growth factor activity
Aeleg_00205	RecName: Full=Dermatan-sulfate epimerase-like protein; Flags: Precursor	667	5	1.13486e-159	60.54	5	P:GO:0030204; P:GO:0030208; F:GO:0047757; C:GO:0000139; C:GO:0005783	P:chondroitin sulfate metabolic process; P:dermatan sulfate biosynthetic process; F:chondroitin-glucuronate 5-epimerase activity; C:Golgi membrane; C:endoplasmic reticulum	EC:5.1.3.19	Chondroitin-glucuronate 5-epimerase	IPR032518 (PFAM); IPR008929 (G3DSA:1.50.10.GENE3D); G3DSA:2.70.98.70 (GENE3D); IPR052447 (PANTHER); IPR008929 (SUPERFAMILY)	P:GO:0030204; P:GO:0030205; F:GO:0047757	P:chondroitin sulfate metabolic process; P:dermatan sulfate metabolic process; F:chondroitin-glucuronate 5-epimerase activity
Aeleg_00206	RecName: Full=MTOR-associated protein MEAK7; Short=MEAK7; AltName: Full=TBC/LysM-associated domain-containing protein 1; AltName: Full=TLD domain-containing protein 1	168	3	5.23519e-05	55.81	3	P:GO:1900408; C:GO:0005737; C:GO:0043231	P:negative regulation of cellular response to oxidative stress; C:cytoplasm; C:intracellular membrane-bounded organelle			IPR006571 (PFAM); IPR006571 (PROSITE_PROFILES)	no GO terms	no GO terms
Aeleg_00207	---NA---	102									G3DSA:2.60.120.260 (GENE3D); IPR000421 (PFAM); IPR000421 (PROSITE_PROFILES); IPR008979 (SUPERFAMILY)	no GO terms	no GO terms
Aeleg_00208	---NA---	136									no IPS match	no IPS match	no IPS match
Aeleg_00209	RecName: Full=MAM domain-containing glycosylphosphatidylinositol anchor protein 2; AltName: Full=MAM domain-containing protein 1; Flags: Precursor	391	15	3.86724e-08	57.73	20	P:GO:0001764; P:GO:0007389; P:GO:0010467; P:GO:0021522; P:GO:0042632; P:GO:0043524; P:GO:0050905; P:GO:0061744; P:GO:0070858; P:GO:0090128; P:GO:0099179; P:GO:1905606; F:GO:0005515; C:GO:0005576; C:GO:0005794; C:GO:0005903; C:GO:0031012; C:GO:0098839; C:GO:0098978; C:GO:0098982	P:neuron migration; P:pattern specification process; P:gene expression; P:spinal cord motor neuron differentiation; P:cholesterol homeostasis; P:negative regulation of neuron apoptotic process; P:neuromuscular process; P:motor behavior; P:negative regulation of bile acid biosynthetic process; P:regulation of synapse maturation; P:regulation of synaptic membrane adhesion; P:regulation of presynaps…			G3DSA:2.60.120.200 (GENE3D); IPR000998 (PFAM); IPR006571 (PFAM); IPR051560 (PANTHER); IPR000998 (PROSITE_PROFILES); IPR013320 (SUPERFAMILY)	C:GO:0016020	C:membrane
Aeleg_00210	---NA---	101									G3DSA:2.60.120.200 (GENE3D); IPR013320 (SUPERFAMILY)	no GO terms	no GO terms
Aeleg_00211	RecName: Full=Cell adhesion molecule DSCAM; AltName: Full=Down syndrome cell adhesion molecule homolog; Flags: Precursor	750	20	3.68785e-24	40.68	23	P:GO:0007420; P:GO:0009968; P:GO:0010977; P:GO:0022603; P:GO:0032101; P:GO:0048667; P:GO:0048812; P:GO:0050767; P:GO:0050807; P:GO:0051093; P:GO:0051130; P:GO:0051241; P:GO:0051962; P:GO:0090596; P:GO:0098742; F:GO:0005102; F:GO:0097367; F:GO:1901681; C:GO:0005737; C:GO:0031982; C:GO:0043005; C:GO:0045202; C:GO:0098590	P:brain development; P:negative regulation of signal transduction; P:negative regulation of neuron projection development; P:regulation of anatomical structure morphogenesis; P:regulation of response to external stimulus; P:cell morphogenesis involved in neuron differentiation; P:neuron projection morphogenesis; P:regulation of neurogenesis; P:regulation of synapse organization; P:negative regula…			IPR003961 (SMART); IPR013783 (G3DSA:2.60.40.GENE3D); IPR003961 (PFAM); IPR013783 (G3DSA:2.60.40.GENE3D); IPR013783 (G3DSA:2.60.40.GENE3D); PTHR44170 (PANTHER); IPR003961 (PROSITE_PROFILES); IPR003961 (PROSITE_PROFILES); IPR003961 (PROSITE_PROFILES); IPR003961 (PROSITE_PROFILES); IPR003961 (PROSITE_PROFILES); IPR003961 (CDD); IPR003961 (CDD); IPR003961 (CDD); IPR003961 (CDD); IPR003961 (CDD); IPR0…	P:GO:0098609; F:GO:0005515	P:cell-cell adhesion; F:protein binding
Aeleg_00212	---NA---	130									no IPS match	no IPS match	no IPS match
Aeleg_00213	---NA---	99									no IPS match	no IPS match	no IPS match
Aeleg_00214	RecName: Full=Methionine--tRNA ligase, cytoplasmic; AltName: Full=Methionyl-tRNA synthetase; Short=MetRS	169	14	4.02124e-21	47.6	8	P:GO:0006418; P:GO:0071363; F:GO:0004812; F:GO:0005488; C:GO:0005634; C:GO:0005737; C:GO:0032991; C:GO:0043232	P:tRNA aminoacylation for protein translation; P:cellular response to growth factor stimulus; F:aminoacyl-tRNA ligase activity; F:binding; C:nucleus; C:cytoplasm; C:protein-containing complex; C:intracellular non-membrane-bounded organelle	EC:6.1.1	Forming carbon-oxygen bonds	G3DSA:1.10.730.10 (GENE3D); IPR041872 (PFAM); mobidb-lite (MOBIDB_LITE); mobidb-lite (MOBIDB_LITE); IPR023458 (PANTHER); IPR009080 (SUPERFAMILY)	P:GO:0006418; P:GO:0006431; F:GO:0000166; F:GO:0004812; F:GO:0004825; F:GO:0005524; C:GO:0005829; C:GO:0017101	P:tRNA aminoacylation for protein translation; P:methionyl-tRNA aminoacylation; F:nucleotide binding; F:aminoacyl-tRNA ligase activity; F:methionine-tRNA ligase activity; F:ATP binding; C:cytosol; C:aminoacyl-tRNA synthetase multienzyme complex
Aeleg_00215	RecName: Full=Methionine--tRNA ligase; AltName: Full=Methionyl-tRNA synthetase; Short=MetRS	389	20	2.79233e-100	67.83	15	P:GO:0006431; P:GO:0036120; P:GO:0071364; P:GO:1901838; F:GO:0000049; F:GO:0004825; F:GO:0005515; F:GO:0005524; F:GO:0046872; F:GO:1990825; C:GO:0005730; C:GO:0005829; C:GO:0010494; C:GO:0017101; C:GO:0017102	P:methionyl-tRNA aminoacylation; P:cellular response to platelet-derived growth factor stimulus; P:cellular response to epidermal growth factor stimulus; P:positive regulation of transcription of nucleolar large rRNA by RNA polymerase I; F:tRNA binding; F:methionine-tRNA ligase activity; F:protein binding; F:ATP binding; F:metal ion binding; F:sequence-specific mRNA binding; C:nucleolus; C:cytoso…	EC:6.1.1.10	Methionine--tRNA ligase	IPR014729 (G3DSA:3.40.50.GENE3D); G3DSA:3.40.30.10 (GENE3D); IPR041598 (PFAM); IPR015413 (PFAM); IPR023458 (PANTHER); SSF52374 (SUPERFAMILY)	P:GO:0006418; P:GO:0006431; F:GO:0000166; F:GO:0004812; F:GO:0004825; F:GO:0005524; C:GO:0005829; C:GO:0017101	P:tRNA aminoacylation for protein translation; P:methionyl-tRNA aminoacylation; F:nucleotide binding; F:aminoacyl-tRNA ligase activity; F:methionine-tRNA ligase activity; F:ATP binding; C:cytosol; C:aminoacyl-tRNA synthetase multienzyme complex
Aeleg_00216	RecName: Full=Small glutamine-rich tetratricopeptide repeat-containing protein alpha; AltName: Full=Alpha-SGT	260	11	1.02615e-20	52.85	15	P:GO:0009895; P:GO:0009896; P:GO:0033365; P:GO:0051259; P:GO:0090150; P:GO:1903051; P:GO:1903052; P:GO:1904292; P:GO:2000058; F:GO:0042802; F:GO:0051087; C:GO:0005829; C:GO:0016020; C:GO:0031410; C:GO:0098793	P:negative regulation of catabolic process; P:positive regulation of catabolic process; P:protein localization to organelle; P:protein complex oligomerization; P:establishment of protein localization to membrane; P:negative regulation of proteolysis involved in protein catabolic process; P:positive regulation of proteolysis involved in protein catabolic process; P:regulation of ERAD pathway; P:re…			IPR019734 (SMART); G3DSA:1.20.5.420 (GENE3D); IPR011990 (G3DSA:1.25.40.GENE3D); IPR032374 (PFAM); mobidb-lite (MOBIDB_LITE); mobidb-lite (MOBIDB_LITE); IPR047150 (PANTHER); IPR019734 (PROSITE_PROFILES); IPR011990 (SUPERFAMILY)	P:GO:0006620; F:GO:0005515; F:GO:0060090; C:GO:0016020; C:GO:0072380	P:post-translational protein targeting to endoplasmic reticulum membrane; F:protein binding; F:molecular adaptor activity; C:membrane; C:TRC complex
Aeleg_00217	RecName: Full=ATP-binding cassette sub-family F member 3	496	20	0	53.32	8	P:GO:0002181; P:GO:0006417; P:GO:0031152; P:GO:0031288; F:GO:0005515; C:GO:0005737; C:GO:0005886; C:GO:0043229	P:cytoplasmic translation; P:regulation of translation; P:aggregation involved in sorocarp development; P:sorocarp morphogenesis; F:protein binding; C:cytoplasm; C:plasma membrane; C:intracellular organelle			IPR003593 (SMART); IPR027417 (G3DSA:3.40.50.GENE3D); IPR032781 (PFAM); IPR027417 (G3DSA:3.40.50.GENE3D); IPR027417 (G3DSA:3.40.50.GENE3D); IPR003439 (PFAM); IPR003439 (PFAM); mobidb-lite (MOBIDB_LITE); IPR050611 (PANTHER); IPR003439 (PROSITE_PROFILES); IPR003439 (PROSITE_PROFILES); cd03221 (CDD); IPR027417 (SUPERFAMILY); IPR027417 (SUPERFAMILY)	F:GO:0005524; F:GO:0016887	F:ATP binding; F:ATP hydrolysis activity
Aeleg_00218	---NA---	227									no IPS match	no IPS match	no IPS match
Aeleg_00219	RecName: Full=THUMP domain-containing protein 1	377	6	3.43703e-54	54.25	1	C:GO:0005622	C:intracellular anatomical structure			IPR004114 (SMART); IPR004114 (PFAM); G3DSA:3.30.2300.10 (GENE3D); mobidb-lite (MOBIDB_LITE); mobidb-lite (MOBIDB_LITE); mobidb-lite (MOBIDB_LITE); mobidb-lite (MOBIDB_LITE); IPR040183 (PANTHER); IPR004114 (PROSITE_PROFILES); IPR040183 (CDD); SSF143437 (SUPERFAMILY)	P:GO:0006400; F:GO:0003723	P:tRNA modification; F:RNA binding
Aeleg_00220	RecName: Full=Cyclin-dependent kinase 4; AltName: Full=Cell division protein kinase 4	296	20	3.38684e-100	62.82	120	P:GO:0000122; P:GO:0001100; P:GO:0001954; P:GO:0002088; P:GO:0003323; P:GO:0007099; P:GO:0007265; P:GO:0007623; P:GO:0009410; P:GO:0009615; P:GO:0009636; P:GO:0010288; P:GO:0010971; P:GO:0014002; P:GO:0018105; P:GO:0021542; P:GO:0021670; P:GO:0031031; P:GO:0031100; P:GO:0031138; P:GO:0031453; P:GO:0031536; P:GO:0031568; P:GO:0031573; P:GO:0032355; P:GO:0032436; P:GO:0032869; P:GO:0033077; P:GO:00…	P:negative regulation of transcription by RNA polymerase II; P:negative regulation of exit from mitosis; P:positive regulation of cell-matrix adhesion; P:lens development in camera-type eye; P:type B pancreatic cell development; P:centriole replication; P:Ras protein signal transduction; P:circadian rhythm; P:response to xenobiotic stimulus; P:response to virus; P:response to toxic substance; P:r…	EC:2.7.12.1; EC:2.7.11.1; EC:2.7.11.22	Dual-specificity kinase; Non-specific serine/threonine protein kinase; Cyclin-dependent kinase	IPR000719 (SMART); G3DSA:3.30.200.20 (GENE3D); G3DSA:1.10.510.10 (GENE3D); IPR000719 (PFAM); IPR050108 (PANTHER); IPR000719 (PROSITE_PROFILES); IPR011009 (SUPERFAMILY)	P:GO:0000082; P:GO:0006468; P:GO:0007165; P:GO:0010033; P:GO:0010389; P:GO:0010468; F:GO:0004672; F:GO:0004674; F:GO:0004693; F:GO:0005524; F:GO:0030332; C:GO:0000307; C:GO:0005634; C:GO:0005737	P:G1/S transition of mitotic cell cycle; P:protein phosphorylation; P:signal transduction; P:obsolete response to organic substance; P:regulation of G2/M transition of mitotic cell cycle; P:regulation of gene expression; F:protein kinase activity; F:protein serine/threonine kinase activity; F:cyclin-dependent protein serine/threonine kinase activity; F:ATP binding; F:cyclin binding; C:cyclin-depe…
Aeleg_00221	RecName: Full=A disintegrin and metalloproteinase with thrombospondin motifs 7; Short=ADAM-TS 7; Short=ADAM-TS7; Short=ADAMTS-7; AltName: Full=COMPase; Flags: Precursor	708	20	9.98792e-46	41.14	20	P:GO:0006029; P:GO:0006508; P:GO:0009058; P:GO:0009966; P:GO:0016043; P:GO:0030163; P:GO:0032101; P:GO:0048513; P:GO:0048523; P:GO:0050793; P:GO:0051241; P:GO:0071345; P:GO:0072359; P:GO:0080134; P:GO:0090288; P:GO:1902547; F:GO:0004175; F:GO:0005488; F:GO:0008237; C:GO:0005576	P:proteoglycan metabolic process; P:proteolysis; P:biosynthetic process; P:regulation of signal transduction; P:cellular component organization; P:protein catabolic process; P:regulation of response to external stimulus; P:animal organ development; P:negative regulation of cellular process; P:regulation of developmental process; P:negative regulation of multicellular organismal process; P:cellula…	EC:3.4	Acting on peptide bonds (peptidases)	IPR013273 (PRINTS); IPR000884 (SMART); IPR036383 (G3DSA:2.20.100.GENE3D); IPR000884 (PFAM); IPR036383 (G3DSA:2.20.100.GENE3D); IPR002870 (PFAM); IPR045371 (PFAM); IPR024079 (G3DSA:3.40.390.GENE3D); PF19030 (PFAM); IPR050439 (PANTHER); IPR000884 (PROSITE_PROFILES); IPR000884 (PROSITE_PROFILES); IPR036383 (SUPERFAMILY); IPR036383 (SUPERFAMILY); SSF55486 (SUPERFAMILY)	P:GO:0006508; P:GO:0030198; F:GO:0004222; F:GO:0008237; C:GO:0031012	P:proteolysis; P:extracellular matrix organization; F:metalloendopeptidase activity; F:metallopeptidase activity; C:extracellular matrix
Aeleg_00222	RecName: Full=R3H domain-containing protein 2	895	7	6.53662e-24	64.58	6	P:GO:0007293; P:GO:0009994; P:GO:0034605; F:GO:0003676; F:GO:0005515; C:GO:0005737	P:germarium-derived egg chamber formation; P:oocyte differentiation; P:cellular response to heat; F:nucleic acid binding; F:protein binding; C:cytoplasm			IPR036867 (G3DSA:3.30.1370.GENE3D); IPR001374 (PFAM); IPR024771 (PFAM); mobidb-lite (MOBIDB_LITE); mobidb-lite (MOBIDB_LITE); mobidb-lite (MOBIDB_LITE); mobidb-lite (MOBIDB_LITE); mobidb-lite (MOBIDB_LITE); mobidb-lite (MOBIDB_LITE); mobidb-lite (MOBIDB_LITE); mobidb-lite (MOBIDB_LITE); mobidb-lite (MOBIDB_LITE); mobidb-lite (MOBIDB_LITE); mobidb-lite (MOBIDB_LITE); mobidb-lite (MOBIDB_LITE); IPR…	F:GO:0003676	F:nucleic acid binding
Aeleg_00223	RecName: Full=2-hydroxyacyl-CoA lyase 1; AltName: Full=2-hydroxyphytanoyl-CoA lyase; Short=2-HPCL; AltName: Full=Phytanoyl-CoA 2-hydroxylase 2	383	20	7.85798e-69	58.04	18	P:GO:0001561; P:GO:0006625; P:GO:0008652; P:GO:0009082; P:GO:0033611; P:GO:0071468; P:GO:1903512; F:GO:0000287; F:GO:0005524; F:GO:0008949; F:GO:0016740; F:GO:0030976; F:GO:0042802; F:GO:0043531; F:GO:0106359; C:GO:0005654; C:GO:0005782; C:GO:0005829	P:fatty acid alpha-oxidation; P:protein targeting to peroxisome; P:amino acid biosynthetic process; P:branched-chain amino acid biosynthetic process; P:oxalate catabolic process; P:cellular response to acidic pH; P:phytanic acid metabolic process; F:magnesium ion binding; F:ATP binding; F:oxalyl-CoA decarboxylase activity; F:transferase activity; F:thiamine pyrophosphate binding; F:identical prot…	EC:2; EC:4.1.2.63; EC:4.1.1.8	Transferases; n/a; Oxalyl-CoA decarboxylase	G3DSA:3.40.50.970 (GENE3D); G3DSA:3.40.50.970 (GENE3D); G3DSA:3.40.50.970 (GENE3D); IPR012000 (PFAM); IPR012001 (PFAM); IPR011766 (PFAM); IPR045025 (PANTHER); cd02004 (CDD); cd07035 (CDD); IPR029061 (SUPERFAMILY); IPR029035 (SUPERFAMILY); IPR029061 (SUPERFAMILY)	P:GO:0001561; F:GO:0000287; F:GO:0003824; F:GO:0030976; C:GO:0005777	P:fatty acid alpha-oxidation; F:magnesium ion binding; F:catalytic activity; F:thiamine pyrophosphate binding; C:peroxisome
Aeleg_00224	RecName: Full=Phytanoyl-CoA dioxygenase domain-containing protein 1 homolog	282	1	0.000802605	42.03	2	F:GO:0046872; F:GO:0051213	F:metal ion binding; F:dioxygenase activity			G3DSA:2.60.120.620 (GENE3D); IPR008775 (PFAM); G3DSA:2.60.120.620 (GENE3D); PTHR20883 (PANTHER); SSF51197 (SUPERFAMILY)	no GO terms	no GO terms
Aeleg_00225	RecName: Full=Multiple myeloma tumor-associated protein 2 homolog	271	5	3.19263e-22	81.95	4	F:GO:0005515; C:GO:0005576; C:GO:0034774; C:GO:1904813	F:protein binding; C:extracellular region; C:secretory granule lumen; C:ficolin-1-rich granule lumen			IPR019315 (PFAM); mobidb-lite (MOBIDB_LITE); mobidb-lite (MOBIDB_LITE); mobidb-lite (MOBIDB_LITE); mobidb-lite (MOBIDB_LITE); mobidb-lite (MOBIDB_LITE); mobidb-lite (MOBIDB_LITE); mobidb-lite (MOBIDB_LITE); mobidb-lite (MOBIDB_LITE); IPR039207 (PANTHER)	no GO terms	no GO terms
Aeleg_00226	RecName: Full=Cyclin-dependent kinase 5 activator 1; Short=CDK5 activator 1; AltName: Full=Cyclin-dependent kinase 5 regulatory subunit 1; AltName: Full=TPKII regulatory subunit; Contains: RecName: Full=Cyclin-dependent kinase 5 activator 1, p35; Short=p35; Contains: RecName: Full=Cyclin-dependent kinase 5 activator 1, p25; Short=p25; AltName: Full=Tau protein kinase II 23 kDa subunit; Short=p23;…	295	7	2.00587e-52	71.88	59	P:GO:0000079; P:GO:0001764; P:GO:0007158; P:GO:0007213; P:GO:0007411; P:GO:0007413; P:GO:0009792; P:GO:0016241; P:GO:0018105; P:GO:0018107; P:GO:0021549; P:GO:0021722; P:GO:0021766; P:GO:0021819; P:GO:0031116; P:GO:0032956; P:GO:0035235; P:GO:0043525; P:GO:0045348; P:GO:0045664; P:GO:0045892; P:GO:0045956; P:GO:0047496; P:GO:0048013; P:GO:0048489; P:GO:0048675; P:GO:0051932; P:GO:0061001; P:GO:00…	P:regulation of cyclin-dependent protein serine/threonine kinase activity; P:neuron migration; P:neuron cell-cell adhesion; P:G protein-coupled acetylcholine receptor signaling pathway; P:axon guidance; P:axonal fasciculation; P:embryo development ending in birth or egg hatching; P:regulation of macroautophagy; P:peptidyl-serine phosphorylation; P:peptidyl-threonine phosphorylation; P:cerebellum …	EC:2.7.1	Transferring phosphorus-containing groups	IPR004944 (PFAM); G3DSA:1.10.472.10 (GENE3D); mobidb-lite (MOBIDB_LITE); mobidb-lite (MOBIDB_LITE); mobidb-lite (MOBIDB_LITE); IPR004944 (PANTHER); IPR036915 (SUPERFAMILY)	P:GO:0007411; F:GO:0019901; F:GO:0061575; C:GO:0005737; C:GO:0016533; C:GO:0030426	P:axon guidance; F:protein kinase binding; F:cyclin-dependent protein serine/threonine kinase activator activity; C:cytoplasm; C:protein kinase 5 complex; C:growth cone
Aeleg_00227	RecName: Full=Unconventional myosin-Id	742	20	0	60.73	54	P:GO:0002456; P:GO:0003146; P:GO:0006887; P:GO:0007498; P:GO:0030033; P:GO:0030048; P:GO:0030900; P:GO:0031589; P:GO:0032835; P:GO:0032880; P:GO:0033572; P:GO:0035469; P:GO:0038096; P:GO:0042742; P:GO:0045056; P:GO:0048803; P:GO:0051017; P:GO:0060287; P:GO:0061502; P:GO:0061525; P:GO:0061966; P:GO:0070121; P:GO:0071907; P:GO:0071910; P:GO:0071976; P:GO:0120117; F:GO:0000146; F:GO:0005516; F:GO:00…	P:T cell mediated immunity; P:heart jogging; P:exocytosis; P:mesoderm development; P:microvillus assembly; P:actin filament-based movement; P:forebrain development; P:cell-substrate adhesion; P:glomerulus development; P:regulation of protein localization; P:transferrin transport; P:determination of pancreatic left/right asymmetry; P:Fc-gamma receptor signaling pathway involved in phagocytosis; P:…	EC:5.6.1.8	Myosin ATPase	IPR001609 (PRINTS); IPR001609 (SMART); G3DSA:1.20.5.4820 (GENE3D); G3DSA:1.20.58.530 (GENE3D); IPR036961 (G3DSA:3.40.850.GENE3D); G3DSA:1.20.58.530 (GENE3D); G3DSA:1.20.120.720 (GENE3D); IPR001609 (PFAM); PTHR13140 (PANTHER); IPR001609 (PROSITE_PROFILES); IPR027417 (SUPERFAMILY)	P:GO:0007015; P:GO:0030050; F:GO:0000146; F:GO:0003774; F:GO:0005524; F:GO:0051015; C:GO:0005737; C:GO:0005886; C:GO:0005902; C:GO:0015629; C:GO:0016459; C:GO:0031982	P:actin filament organization; P:vesicle transport along actin filament; F:microfilament motor activity; F:cytoskeletal motor activity; F:ATP binding; F:actin filament binding; C:cytoplasm; C:plasma membrane; C:microvillus; C:actin cytoskeleton; C:myosin complex; C:vesicle
Aeleg_00228	---NA---	275									IPR026806 (PFAM); mobidb-lite (MOBIDB_LITE); mobidb-lite (MOBIDB_LITE); mobidb-lite (MOBIDB_LITE); IPR026806 (PANTHER)	C:GO:0005737	C:cytoplasm
Aeleg_00229	RecName: Full=Gamma-glutamylaminecyclotransferase; Short=GGACT; AltName: Full=AIG2-like domain-containing protein 1; AltName: Full=Gamma-glutamylamine cyclotransferase	295	20	2.1222e-41	61.06	9	P:GO:0009150; P:GO:0042219; F:GO:0004780; F:GO:0042802; F:GO:0043530; F:GO:0047627; F:GO:0061929; C:GO:0005634; C:GO:0005777	P:purine ribonucleotide metabolic process; P:cellular modified amino acid catabolic process; F:sulfate adenylyltransferase (ADP) activity; F:identical protein binding; F:adenosine 5'-monophosphoramidase activity; F:adenylylsulfatase activity; F:gamma-glutamylaminecyclotransferase activity; C:nucleus; C:peroxisome	EC:3.5.1; EC:3.6.2.1; EC:2.7.7.5; EC:4.3.2.8	Acting on carbon-nitrogen bonds, other than peptide bonds; Adenylylsulfatase; Sulfate adenylyltransferase (ADP); Gamma-glutamylamine cyclotransferase	IPR001310 (PRINTS); PF11969 (PFAM); G3DSA:3.10.490.10 (GENE3D); IPR009288 (PFAM); IPR036265 (G3DSA:3.30.428.GENE3D); mobidb-lite (MOBIDB_LITE); mobidb-lite (MOBIDB_LITE); PTHR12486 (PANTHER); IPR011146 (PROSITE_PROFILES); IPR013024 (CDD); IPR036265 (SUPERFAMILY); IPR036568 (SUPERFAMILY)	F:GO:0003824	F:catalytic activity
Aeleg_00230	RecName: Full=Transmembrane ascorbate-dependent reductase CYB561; AltName: Full=Cytochrome b-561; AltName: Full=Cytochrome b561	899	20	0	50.46	12	P:GO:0006508; P:GO:0006879; P:GO:0048522; P:GO:0050793; P:GO:0051239; F:GO:0004175; F:GO:0005515; F:GO:0016722; C:GO:0005768; C:GO:0030659; C:GO:0098588; C:GO:0098590	P:proteolysis; P:intracellular iron ion homeostasis; P:positive regulation of cellular process; P:regulation of developmental process; P:regulation of multicellular organismal process; F:endopeptidase activity; F:protein binding; F:oxidoreductase activity, acting on metal ions; C:endosome; C:cytoplasmic vesicle membrane; C:bounding membrane of organelle; C:plasma membrane region	EC:1.16; EC:3.4	Oxidizing metal ions; Acting on peptide bonds (peptidases)	IPR022684 (PRINTS); IPR001300 (SMART); IPR022683 (SMART); IPR007330 (SMART); IPR006593 (SMART); IPR022682 (PFAM); G3DSA:1.20.58.80 (GENE3D); G3DSA:1.20.120.1770 (GENE3D); G3DSA:2.60.120.380 (GENE3D); G3DSA:3.90.70.10 (GENE3D); G3DSA:1.20.58.80 (GENE3D); IPR006593 (PFAM); IPR001300 (PFAM); mobidb-lite (MOBIDB_LITE); IPR051297 (PANTHER); IPR001300 (PROSITE_PROFILES); IPR006593 (PROSITE_PROFILES); I…	P:GO:0006508; F:GO:0004197; F:GO:0004198	P:proteolysis; F:cysteine-type endopeptidase activity; F:calcium-dependent cysteine-type endopeptidase activity
Aeleg_00231	RecName: Full=Probable serine/threonine-protein kinase zyg-1; AltName: Full=Zygote defective protein 1	1036	20	2.08424e-28	48.25	45	P:GO:0006355; P:GO:0006396; P:GO:0006915; P:GO:0009605; P:GO:0009628; P:GO:0009794; P:GO:0009896; P:GO:0010506; P:GO:0010557; P:GO:0010558; P:GO:0010638; P:GO:0010824; P:GO:0016071; P:GO:0018105; P:GO:0019725; P:GO:0022414; P:GO:0032410; P:GO:0032412; P:GO:0032465; P:GO:0032880; P:GO:0034620; P:GO:0043266; P:GO:0045931; P:GO:0046777; P:GO:0048878; P:GO:0051246; P:GO:0062197; P:GO:0065008; P:GO:00…	P:regulation of DNA-templated transcription; P:RNA processing; P:apoptotic process; P:response to external stimulus; P:response to abiotic stimulus; P:regulation of mitotic cell cycle, embryonic; P:positive regulation of catabolic process; P:regulation of autophagy; P:positive regulation of macromolecule biosynthetic process; P:negative regulation of macromolecule biosynthetic process; P:positive…	EC:2.7.11.1; EC:3	Non-specific serine/threonine protein kinase; Hydrolases	IPR002110 (SMART); IPR000719 (SMART); IPR000719 (PFAM); IPR002110 (PFAM); G3DSA:1.10.510.10 (GENE3D); IPR036770 (G3DSA:1.25.40.GENE3D); IPR036770 (G3DSA:1.25.40.GENE3D); IPR036770 (G3DSA:1.25.40.GENE3D); IPR010513 (PFAM); IPR038357 (G3DSA:1.20.1440.GENE3D); IPR045133 (PANTHER); IPR002110 (PROSITE_PROFILES); IPR000719 (PROSITE_PROFILES); IPR010513 (PROSITE_PROFILES); IPR036770 (SUPERFAMILY); IPR01…	P:GO:0006397; P:GO:0006468; P:GO:0030968; P:GO:0036498; P:GO:0070059; F:GO:0004521; F:GO:0004540; F:GO:0004672; F:GO:0004674; F:GO:0005515; F:GO:0005524; F:GO:0051082; C:GO:1990604	P:mRNA processing; P:protein phosphorylation; P:endoplasmic reticulum unfolded protein response; P:IRE1-mediated unfolded protein response; P:intrinsic apoptotic signaling pathway in response to endoplasmic reticulum stress; F:RNA endonuclease activity; F:RNA nuclease activity; F:protein kinase activity; F:protein serine/threonine kinase activity; F:protein binding; F:ATP binding; F:unfolded prot…
Aeleg_00232	RecName: Full=Tubulin alpha-1B chain; AltName: Full=Alpha-tubulin ubiquitous; AltName: Full=Tubulin K-alpha-1; AltName: Full=Tubulin alpha-ubiquitous chain; Contains: RecName: Full=Detyrosinated tubulin alpha-1B chain	802	20	0	94.91	52	P:GO:0000278; P:GO:0000280; P:GO:0001764; P:GO:0001964; P:GO:0006886; P:GO:0007098; P:GO:0007224; P:GO:0007288; P:GO:0007613; P:GO:0008344; P:GO:0008542; P:GO:0009612; P:GO:0010001; P:GO:0010467; P:GO:0021696; P:GO:0021766; P:GO:0021859; P:GO:0021987; P:GO:0034612; P:GO:0035641; P:GO:0036098; P:GO:0046785; P:GO:0048853; P:GO:0048873; P:GO:0050807; P:GO:0051301; P:GO:0051402; P:GO:0061744; P:GO:00…	P:mitotic cell cycle; P:nuclear division; P:neuron migration; P:startle response; P:intracellular protein transport; P:centrosome cycle; P:smoothened signaling pathway; P:sperm axoneme assembly; P:memory; P:adult locomotory behavior; P:visual learning; P:response to mechanical stimulus; P:glial cell differentiation; P:gene expression; P:cerebellar cortex morphogenesis; P:hippocampus development; …	EC:3.6.1.15	Nucleoside-triphosphate phosphatase	IPR002452 (PRINTS); IPR000217 (PRINTS); IPR018316 (SMART); IPR003008 (SMART); IPR037103 (G3DSA:3.30.1330.GENE3D); IPR036525 (G3DSA:3.40.50.GENE3D); IPR023123 (G3DSA:1.10.287.GENE3D); IPR003008 (PFAM); IPR018316 (PFAM); mobidb-lite (MOBIDB_LITE); mobidb-lite (MOBIDB_LITE); IPR000217 (PANTHER); cd02186 (CDD); cd02186 (CDD); IPR036525 (SUPERFAMILY); IPR036525 (SUPERFAMILY); IPR008280 (SUPERFAMILY); …	P:GO:0000226; P:GO:0000278; P:GO:0007017; F:GO:0005200; F:GO:0005525; C:GO:0005737; C:GO:0005874	P:microtubule cytoskeleton organization; P:mitotic cell cycle; P:microtubule-based process; F:structural constituent of cytoskeleton; F:GTP binding; C:cytoplasm; C:microtubule
Aeleg_00233	RecName: Full=Deleted in lung and esophageal cancer protein 1 homolog	1370	8	0	46.58	9	P:GO:0003341; P:GO:0007283; P:GO:0030154; P:GO:0032501; P:GO:0048856; P:GO:0051234; P:GO:0060271; F:GO:0015631; C:GO:0005930	P:cilium movement; P:spermatogenesis; P:cell differentiation; P:multicellular organismal process; P:anatomical structure development; P:establishment of localization; P:cilium assembly; F:tubulin binding; C:axoneme			IPR013783 (G3DSA:2.60.40.GENE3D); IPR013783 (G3DSA:2.60.40.GENE3D); IPR013783 (G3DSA:2.60.40.GENE3D); mobidb-lite (MOBIDB_LITE); IPR033304 (PANTHER)	P:GO:0008285; F:GO:0015631; C:GO:0005737; C:GO:0005929	P:negative regulation of cell population proliferation; F:tubulin binding; C:cytoplasm; C:cilium
Aeleg_00234	RecName: Full=Caskin-1; AltName: Full=CASK-interacting protein 1	1457	20	0	49.53	18	P:GO:0007165; P:GO:0008016; P:GO:0009605; P:GO:0016192; P:GO:0032502; P:GO:0033043; P:GO:0044087; P:GO:0046907; P:GO:0048522; P:GO:0065008; F:GO:0004672; F:GO:0005515; C:GO:0005634; C:GO:0012505; C:GO:0031410; C:GO:0042995; C:GO:0098794; C:GO:0098984	P:signal transduction; P:regulation of heart contraction; P:response to external stimulus; P:vesicle-mediated transport; P:developmental process; P:regulation of organelle organization; P:regulation of cellular component biogenesis; P:intracellular transport; P:positive regulation of cellular process; P:regulation of biological quality; F:protein kinase activity; F:protein binding; C:nucleus; C:e…	EC:2.7.1	Transferring phosphorus-containing groups	IPR000225 (SMART); IPR002110 (SMART); IPR036770 (G3DSA:1.25.40.GENE3D); IPR002110 (PFAM); IPR000225 (PFAM); IPR011989 (G3DSA:1.25.10.GENE3D); IPR011989 (G3DSA:1.25.10.GENE3D); IPR011989 (G3DSA:1.25.10.GENE3D); mobidb-lite (MOBIDB_LITE); IPR043379 (PANTHER); IPR000225 (PROSITE_PROFILES); IPR000225 (PROSITE_PROFILES); IPR002110 (PROSITE_PROFILES); IPR000225 (PROSITE_PROFILES); IPR000225 (PROSITE_PR…	F:GO:0005515	F:protein binding
Aeleg_00235	RecName: Full=Fibroblast growth factor receptor 2; Short=FGFR-2; Flags: Precursor	373	20	2.35861e-30	52.12	94	P:GO:0001701; P:GO:0001822; P:GO:0001837; P:GO:0001889; P:GO:0001934; P:GO:0002376; P:GO:0003231; P:GO:0006357; P:GO:0007267; P:GO:0007346; P:GO:0007368; P:GO:0007409; P:GO:0007498; P:GO:0008361; P:GO:0008543; P:GO:0010463; P:GO:0010564; P:GO:0010629; P:GO:0010975; P:GO:0016331; P:GO:0021675; P:GO:0021769; P:GO:0021872; P:GO:0021954; P:GO:0030031; P:GO:0030155; P:GO:0030177; P:GO:0030855; P:GO:00…	P:in utero embryonic development; P:kidney development; P:epithelial to mesenchymal transition; P:liver development; P:positive regulation of protein phosphorylation; P:immune system process; P:cardiac ventricle development; P:regulation of transcription by RNA polymerase II; P:cell-cell signaling; P:regulation of mitotic cell cycle; P:determination of left/right symmetry; P:axonogenesis; P:mesod…	EC:2.7.10.1	Receptor protein-tyrosine kinase	IPR003961 (SMART); IPR020635 (SMART); G3DSA:3.30.200.20 (GENE3D); IPR001245 (PFAM); IPR013783 (G3DSA:2.60.40.GENE3D); IPR013098 (PFAM); PIRSF000615 (PIRSF); IPR013783 (G3DSA:2.60.40.GENE3D); IPR003961 (PFAM); G3DSA:1.10.510.10 (GENE3D); IPR050122 (PANTHER); IPR000719 (PROSITE_PROFILES); IPR003961 (PROSITE_PROFILES); IPR003961 (CDD); IPR036179 (SUPERFAMILY); IPR036116 (SUPERFAMILY); IPR011009 (SUP…	P:GO:0006468; P:GO:0007169; P:GO:0007275; P:GO:0033674; F:GO:0004672; F:GO:0004713; F:GO:0004714; F:GO:0005515; F:GO:0005524; C:GO:0005886; C:GO:0043235	P:protein phosphorylation; P:cell surface receptor protein tyrosine kinase signaling pathway; P:multicellular organism development; P:positive regulation of kinase activity; F:protein kinase activity; F:protein tyrosine kinase activity; F:transmembrane receptor protein tyrosine kinase activity; F:protein binding; F:ATP binding; C:plasma membrane; C:receptor complex
Aeleg_00236	RecName: Full=Hemicentin-1; AltName: Full=Fibulin-6; Short=FIBL-6; Flags: Precursor	177	20	7.63683e-16	48.14	39	P:GO:0001654; P:GO:0002376; P:GO:0006950; P:GO:0007411; P:GO:0007420; P:GO:0008038; P:GO:0008104; P:GO:0009605; P:GO:0009725; P:GO:0009966; P:GO:0010975; P:GO:0016477; P:GO:0022603; P:GO:0022607; P:GO:0030155; P:GO:0030198; P:GO:0031346; P:GO:0040012; P:GO:0048523; P:GO:0048646; P:GO:0050808; P:GO:0050877; P:GO:0065008; P:GO:0071495; P:GO:0098609; P:GO:1901701; F:GO:0005515; F:GO:0016684; F:GO:00…	P:eye development; P:immune system process; P:response to stress; P:axon guidance; P:brain development; P:neuron recognition; P:protein localization; P:response to external stimulus; P:response to hormone; P:regulation of signal transduction; P:regulation of neuron projection development; P:cell migration; P:regulation of anatomical structure morphogenesis; P:cellular component assembly; P:regula…	EC:1.11	Acting on a peroxide as acceptor	IPR003598 (SMART); IPR003599 (SMART); IPR013783 (G3DSA:2.60.40.GENE3D); IPR013098 (PFAM); IPR051170 (PANTHER); IPR007110 (PROSITE_PROFILES); IPR036179 (SUPERFAMILY); IPR036179 (SUPERFAMILY)	no GO terms	no GO terms
Aeleg_00237	RecName: Full=Fibroblast growth factor 2; Short=FGF-2; AltName: Full=Basic fibroblast growth factor; Short=bFGF; AltName: Full=Heparin-binding growth factor 2; Short=HBGF-2; Flags: Precursor	180	20	2.23776e-10	45.81	44	P:GO:0001525; P:GO:0001656; P:GO:0001823; P:GO:0001934; P:GO:0001936; P:GO:0003002; P:GO:0006810; P:GO:0007267; P:GO:0007435; P:GO:0008543; P:GO:0008544; P:GO:0009611; P:GO:0010595; P:GO:0021983; P:GO:0022603; P:GO:0030856; P:GO:0035112; P:GO:0035265; P:GO:0042472; P:GO:0043010; P:GO:0043410; P:GO:0043535; P:GO:0045597; P:GO:0045893; P:GO:0048523; P:GO:0048565; P:GO:0048585; P:GO:0048645; P:GO:00…	P:angiogenesis; P:metanephros development; P:mesonephros development; P:positive regulation of protein phosphorylation; P:regulation of endothelial cell proliferation; P:regionalization; P:transport; P:cell-cell signaling; P:salivary gland morphogenesis; P:fibroblast growth factor receptor signaling pathway; P:epidermis development; P:response to wounding; P:positive regulation of endothelial cel…			IPR002209 (SMART); G3DSA:2.80.10.50 (GENE3D); IPR002209 (PFAM); G3DSA:2.80.10.50 (GENE3D); IPR002209 (PANTHER); IPR008996 (SUPERFAMILY)	F:GO:0008083	F:growth factor activity
Aeleg_00238	---NA---	532									IPR039477 (PFAM); PS52031 (PROSITE_PROFILES)	no GO terms	no GO terms
Aeleg_00239	---NA---	498									SSF53850 (SUPERFAMILY)	no GO terms	no GO terms
Aeleg_00240	RecName: Full=Isoprenyl transferase	336	20	1.89618e-101	55.6	9	P:GO:0006489; P:GO:0009409; P:GO:0019408; F:GO:0005515; F:GO:0045547; F:GO:0046872; F:GO:0050267; C:GO:0005789; C:GO:1904423	P:dolichyl diphosphate biosynthetic process; P:response to cold; P:dolichol biosynthetic process; F:protein binding; F:dehydrodolichyl diphosphate synthase activity; F:metal ion binding; F:rubber cis-polyprenylcistransferase activity; C:endoplasmic reticulum membrane; C:dehydrodolichyl diphosphate synthase complex	EC:2.5.1.87; EC:2.5.1.20	Ditrans,polycis-polyprenyl diphosphate synthase ((2E,6E)-farnesyl; Rubber cis-polyprenylcistransferase	IPR001441 (PFAM); IPR036424 (G3DSA:3.40.1180.GENE3D); IPR001441 (PANTHER); IPR001441 (CDD); IPR036424 (SUPERFAMILY)	P:GO:0016094; F:GO:0002094; F:GO:0016765; F:GO:0045547; C:GO:0005783; C:GO:1904423	P:polyprenol biosynthetic process; F:polyprenyltransferase activity; F:transferase activity, transferring alkyl or aryl (other than methyl) groups; F:dehydrodolichyl diphosphate synthase activity; C:endoplasmic reticulum; C:dehydrodolichyl diphosphate synthase complex
Aeleg_00241	RecName: Full=Bromodomain and WD repeat-containing protein 1; AltName: Full=WD repeat-containing protein 9	1493	20	2.62918e-162	46.65	23	P:GO:0001932; P:GO:0006325; P:GO:0006357; P:GO:0007010; P:GO:0007346; P:GO:0008284; P:GO:0010557; P:GO:0010564; P:GO:0022604; P:GO:0031324; P:GO:0033043; P:GO:0033554; P:GO:0044182; P:GO:0045926; P:GO:0048513; P:GO:0048583; P:GO:0048731; P:GO:0051247; P:GO:0070887; F:GO:0042393; C:GO:0000123; C:GO:0005929; C:GO:0035097	P:regulation of protein phosphorylation; P:chromatin organization; P:regulation of transcription by RNA polymerase II; P:cytoskeleton organization; P:regulation of mitotic cell cycle; P:positive regulation of cell population proliferation; P:positive regulation of macromolecule biosynthetic process; P:regulation of cell cycle process; P:regulation of cell morphogenesis; P:negative regulation of c…			IPR001487 (PRINTS); IPR001680 (SMART); IPR001487 (SMART); IPR036427 (G3DSA:1.20.920.GENE3D); IPR001487 (PFAM); IPR001680 (PFAM); IPR015943 (G3DSA:2.130.10.GENE3D); G3DSA:2.30.30.1040 (GENE3D); IPR015943 (G3DSA:2.130.10.GENE3D); IPR015943 (G3DSA:2.130.10.GENE3D); IPR036427 (G3DSA:1.20.920.GENE3D); mobidb-lite (MOBIDB_LITE); mobidb-lite (MOBIDB_LITE); mobidb-lite (MOBIDB_LITE); mobidb-lite (MOBIDB_…	P:GO:0006357; P:GO:0007010; P:GO:0008360; F:GO:0005515; C:GO:0005634	P:regulation of transcription by RNA polymerase II; P:cytoskeleton organization; P:regulation of cell shape; F:protein binding; C:nucleus
Aeleg_00242	RecName: Full=Fibroblast growth factor 2; Short=FGF-2; AltName: Full=Basic fibroblast growth factor; Short=bFGF; AltName: Full=Heparin-binding growth factor 2; Short=HBGF-2; Flags: Precursor	200	20	1.62396e-15	51.65	47	P:GO:0001654; P:GO:0001658; P:GO:0001934; P:GO:0001938; P:GO:0006357; P:GO:0006810; P:GO:0007267; P:GO:0007498; P:GO:0007507; P:GO:0008104; P:GO:0008285; P:GO:0008544; P:GO:0009611; P:GO:0009792; P:GO:0010628; P:GO:0021984; P:GO:0030097; P:GO:0030111; P:GO:0030324; P:GO:0030336; P:GO:0030858; P:GO:0030902; P:GO:0035265; P:GO:0043410; P:GO:0043536; P:GO:0045766; P:GO:0045893; P:GO:0048585; P:GO:00…	P:eye development; P:branching involved in ureteric bud morphogenesis; P:positive regulation of protein phosphorylation; P:positive regulation of endothelial cell proliferation; P:regulation of transcription by RNA polymerase II; P:transport; P:cell-cell signaling; P:mesoderm development; P:heart development; P:protein localization; P:negative regulation of cell population proliferation; P:epider…			IPR002209 (PRINTS); IPR002209 (SMART); G3DSA:2.80.10.50 (GENE3D); IPR002209 (PFAM); IPR002209 (PANTHER); IPR008996 (SUPERFAMILY)	F:GO:0008083	F:growth factor activity
Aeleg_00243	RecName: Full=Fibroblast growth factor 1; Short=FGF-1; AltName: Full=Acidic fibroblast growth factor; Short=aFGF; AltName: Full=Heparin-binding growth factor 1; Short=HBGF-1; Flags: Precursor	285	20	1.39679e-10	48.11	32	P:GO:0001525; P:GO:0001934; P:GO:0006950; P:GO:0007166; P:GO:0007267; P:GO:0007423; P:GO:0007498; P:GO:0007507; P:GO:0009887; P:GO:0010468; P:GO:0010557; P:GO:0010595; P:GO:0022603; P:GO:0030182; P:GO:0030858; P:GO:0030902; P:GO:0043410; P:GO:0045935; P:GO:0048468; P:GO:0048523; P:GO:0048589; P:GO:0048729; P:GO:0048732; P:GO:0050679; P:GO:0051049; P:GO:0051240; P:GO:0072009; P:GO:0072163; P:GO:20…	P:angiogenesis; P:positive regulation of protein phosphorylation; P:response to stress; P:cell surface receptor signaling pathway; P:cell-cell signaling; P:sensory organ development; P:mesoderm development; P:heart development; P:animal organ morphogenesis; P:regulation of gene expression; P:positive regulation of macromolecule biosynthetic process; P:positive regulation of endothelial cell migra…			IPR002209 (SMART); G3DSA:2.80.10.50 (GENE3D); IPR002209 (PFAM); IPR002209 (PANTHER); IPR008996 (SUPERFAMILY)	F:GO:0008083	F:growth factor activity
Aeleg_00244	RecName: Full=Fibroblast growth factor 1; Short=FGF-1; AltName: Full=Acidic fibroblast growth factor; Short=aFGF; AltName: Full=Heparin-binding growth factor 1; Short=HBGF-1; Flags: Precursor	239	20	5.64378e-19	54.71	45	P:GO:0001759; P:GO:0001938; P:GO:0007267; P:GO:0008285; P:GO:0008543; P:GO:0009790; P:GO:0010628; P:GO:0021984; P:GO:0030324; P:GO:0030858; P:GO:0032148; P:GO:0034605; P:GO:0042060; P:GO:0043067; P:GO:0043406; P:GO:0045542; P:GO:0045666; P:GO:0045944; P:GO:0048468; P:GO:0048661; P:GO:0048863; P:GO:0051781; P:GO:0060043; P:GO:0060113; P:GO:0060563; P:GO:0060681; P:GO:0060977; P:GO:0070374; P:GO:00…	P:organ induction; P:positive regulation of endothelial cell proliferation; P:cell-cell signaling; P:negative regulation of cell population proliferation; P:fibroblast growth factor receptor signaling pathway; P:embryo development; P:positive regulation of gene expression; P:adenohypophysis development; P:lung development; P:positive regulation of epithelial cell differentiation; P:activation of …			PR00262 (PRINTS); IPR002209 (SMART); IPR002209 (PFAM); G3DSA:2.80.10.50 (GENE3D); IPR002209 (PANTHER); IPR008996 (SUPERFAMILY)	F:GO:0008083	F:growth factor activity
Aeleg_00245	---NA---	163									no IPS match	no IPS match	no IPS match
Aeleg_00246	RecName: Full=AT-rich interactive domain-containing protein 3C; Short=ARID domain-containing protein 3C	1884	20	9.71776e-60	61.25	53	P:GO:0000122; P:GO:0001704; P:GO:0001843; P:GO:0003205; P:GO:0003408; P:GO:0006337; P:GO:0007270; P:GO:0007411; P:GO:0007476; P:GO:0007517; P:GO:0007566; P:GO:0008049; P:GO:0009880; P:GO:0009952; P:GO:0010564; P:GO:0019827; P:GO:0030520; P:GO:0030521; P:GO:0030900; P:GO:0032922; P:GO:0042063; P:GO:0042921; P:GO:0045597; P:GO:0045924; P:GO:0045944; P:GO:0048665; P:GO:0048813; P:GO:0051090; P:GO:00…	P:negative regulation of transcription by RNA polymerase II; P:formation of primary germ layer; P:neural tube closure; P:cardiac chamber development; P:optic cup formation involved in camera-type eye development; P:nucleosome disassembly; P:neuron-neuron synaptic transmission; P:axon guidance; P:imaginal disc-derived wing morphogenesis; P:muscle organ development; P:embryo implantation; P:male co…	EC:1.14.11.67	[Histone H3]-trimethyl-L-lysine(4) demethylase	IPR001606 (SMART); SM01014 (SMART); IPR036431 (G3DSA:1.10.150.GENE3D); IPR033388 (PFAM); IPR001606 (PFAM); IPR011989 (G3DSA:1.25.10.GENE3D); mobidb-lite (MOBIDB_LITE); mobidb-lite (MOBIDB_LITE); mobidb-lite (MOBIDB_LITE); mobidb-lite (MOBIDB_LITE); mobidb-lite (MOBIDB_LITE); mobidb-lite (MOBIDB_LITE); mobidb-lite (MOBIDB_LITE); mobidb-lite (MOBIDB_LITE); mobidb-lite (MOBIDB_LITE); mobidb-lite (MO…	P:GO:0006338; P:GO:0006357; P:GO:0045893; F:GO:0003677; F:GO:0031491; C:GO:0005654; C:GO:0016514; C:GO:0035060; C:GO:0071565	P:chromatin remodeling; P:regulation of transcription by RNA polymerase II; P:positive regulation of DNA-templated transcription; F:DNA binding; F:nucleosome binding; C:nucleoplasm; C:SWI/SNF complex; C:brahma complex; C:nBAF complex
Aeleg_00247	RecName: Full=Glutamyl-tRNA(Gln) amidotransferase subunit A; Short=Glu-ADT subunit A	441	20	3.04335e-67	49.46	5	P:GO:0070291; F:GO:0047412; C:GO:0005737; C:GO:0016020; C:GO:0043231	P:N-acylethanolamine metabolic process; F:N-(long-chain-acyl)ethanolamine deacylase activity; C:cytoplasm; C:membrane; C:intracellular membrane-bounded organelle	EC:3.5.1.60	N-(long-chain-acyl)ethanolamine deacylase	IPR036928 (G3DSA:3.90.1300.GENE3D); IPR023631 (PFAM); IPR000120 (PANTHER); IPR036928 (SUPERFAMILY)	F:GO:0003824	F:catalytic activity
Aeleg_00248	RecName: Full=Tolloid-like protein 2; Flags: Precursor	403	20	1.1409e-40	56.58	18	P:GO:0001568; P:GO:0001707; P:GO:0001885; P:GO:0006508; P:GO:0030513; P:GO:0035124; P:GO:0035162; P:GO:0036342; P:GO:0043050; P:GO:0048264; P:GO:0048632; P:GO:0060465; P:GO:0061036; F:GO:0004222; F:GO:0005518; F:GO:0042802; C:GO:0005576; C:GO:0005737	P:blood vessel development; P:mesoderm formation; P:endothelial cell development; P:proteolysis; P:positive regulation of BMP signaling pathway; P:embryonic caudal fin morphogenesis; P:embryonic hemopoiesis; P:post-anal tail morphogenesis; P:nematode pharyngeal pumping; P:determination of ventral identity; P:negative regulation of skeletal muscle tissue growth; P:pharynx development; P:positive r…	EC:3.4.24	Acting on peptide bonds (peptidases)	IPR001506 (PRINTS); PR00018 (PRINTS); IPR000001 (SMART); IPR006026 (SMART); IPR001506 (PFAM); IPR038178 (G3DSA:2.40.20.GENE3D); IPR000001 (PFAM); IPR024079 (G3DSA:3.40.390.GENE3D); PTHR10127 (PANTHER); IPR001506 (PROSITE_PROFILES); IPR000001 (PROSITE_PROFILES); IPR000001 (CDD); IPR034035 (CDD); IPR013806 (SUPERFAMILY); SSF55486 (SUPERFAMILY)	P:GO:0006508; F:GO:0004222; F:GO:0008237; F:GO:0008270	P:proteolysis; F:metalloendopeptidase activity; F:metallopeptidase activity; F:zinc ion binding
Aeleg_00249	RecName: Full=Dynein axonemal heavy chain 5; AltName: Full=Axonemal beta dynein heavy chain 5; AltName: Full=Ciliary dynein heavy chain 5	4919	20	2.65912e-178	44.33	8	P:GO:0003351; P:GO:0007275; P:GO:0035082; P:GO:0060294; F:GO:0005515; F:GO:0140657; C:GO:0005858; C:GO:0031514	P:epithelial cilium movement involved in extracellular fluid movement; P:multicellular organism development; P:axoneme assembly; P:cilium movement involved in cell motility; F:protein binding; F:ATP-dependent activity; C:axonemal dynein complex; C:motile cilium			IPR003593 (SMART); IPR013602 (PFAM); IPR041658 (PFAM); IPR042228 (G3DSA:3.20.180.GENE3D); IPR027417 (G3DSA:3.40.50.GENE3D); IPR024317 (PFAM); PF12775 (PFAM); IPR035699 (PFAM); IPR041228 (PFAM); IPR042219 (G3DSA:1.10.8.GENE3D); G3DSA:1.10.287.2620 (GENE3D); IPR043157 (G3DSA:1.10.8.GENE3D); IPR043160 (G3DSA:3.10.490.GENE3D); IPR004273 (PFAM); IPR027417 (G3DSA:3.40.50.GENE3D); IPR027417 (G3DSA:3.40.…	P:GO:0007018; P:GO:0036158; P:GO:0060294; F:GO:0005524; F:GO:0008569; F:GO:0016887; F:GO:0045505; F:GO:0051959; C:GO:0030286; C:GO:0036157; C:GO:0097729	P:microtubule-based movement; P:outer dynein arm assembly; P:cilium movement involved in cell motility; F:ATP binding; F:minus-end-directed microtubule motor activity; F:ATP hydrolysis activity; F:dynein intermediate chain binding; F:dynein light intermediate chain binding; C:dynein complex; C:outer dynein arm; C:9+2 motile cilium
Aeleg_00250	RecName: Full=Latrophilin Cirl	806	9	2.2149e-08	47.06	2	F:GO:0030246; C:GO:0110165	F:carbohydrate binding; C:cellular anatomical entity			IPR000922 (PFAM); IPR043159 (G3DSA:2.60.120.GENE3D); mobidb-lite (MOBIDB_LITE); mobidb-lite (MOBIDB_LITE); mobidb-lite (MOBIDB_LITE); mobidb-lite (MOBIDB_LITE); mobidb-lite (MOBIDB_LITE); mobidb-lite (MOBIDB_LITE); mobidb-lite (MOBIDB_LITE); IPR000922 (PROSITE_PROFILES); cd22829 (CDD)	F:GO:0030246	F:carbohydrate binding
Aeleg_00251	RecName: Full=L-rhamnose-binding lectin ELEL-1	206	1	0.000357686	51.61	1	F:GO:0030246	F:carbohydrate binding			IPR043159 (G3DSA:2.60.120.GENE3D); IPR000922 (PFAM); PTHR46780 (PANTHER); IPR000922 (PROSITE_PROFILES); cd22829 (CDD)	F:GO:0030246	F:carbohydrate binding
Aeleg_00252	RecName: Full=Tribbles homolog 2; Short=TRB-2	435	20	4.65352e-149	60.39	41	P:GO:0000086; P:GO:0003016; P:GO:0005977; P:GO:0006469; P:GO:0007254; P:GO:0014912; P:GO:0030155; P:GO:0031665; P:GO:0032436; P:GO:0032693; P:GO:0034976; P:GO:0035264; P:GO:0035507; P:GO:0043066; P:GO:0043405; P:GO:0043408; P:GO:0043433; P:GO:0044093; P:GO:0044879; P:GO:0045599; P:GO:0045645; P:GO:0045651; P:GO:0045659; P:GO:0045892; P:GO:0048286; P:GO:0048662; P:GO:0060425; P:GO:1902935; P:GO:20…	P:G2/M transition of mitotic cell cycle; P:respiratory system process; P:glycogen metabolic process; P:negative regulation of protein kinase activity; P:JNK cascade; P:negative regulation of smooth muscle cell migration; P:regulation of cell adhesion; P:negative regulation of lipopolysaccharide-mediated signaling pathway; P:positive regulation of proteasomal ubiquitin-dependent protein catabolic …	EC:2.7.11.1	Non-specific serine/threonine protein kinase	IPR000719 (SMART); G3DSA:1.10.510.10 (GENE3D); IPR000719 (PFAM); mobidb-lite (MOBIDB_LITE); mobidb-lite (MOBIDB_LITE); mobidb-lite (MOBIDB_LITE); mobidb-lite (MOBIDB_LITE); mobidb-lite (MOBIDB_LITE); mobidb-lite (MOBIDB_LITE); IPR024104 (PANTHER); IPR000719 (PROSITE_PROFILES); IPR024236 (CDD); IPR011009 (SUPERFAMILY)	P:GO:0006468; F:GO:0004672; F:GO:0005524	P:protein phosphorylation; F:protein kinase activity; F:ATP binding
Aeleg_00253	RecName: Full=Spermatogenesis-associated serine-rich protein 1; AltName: Full=Spermatogenic serine-rich protein 1	208	3	0.000123352	58.97	1	F:GO:0005515	F:protein binding			IPR029165 (PFAM); mobidb-lite (MOBIDB_LITE); mobidb-lite (MOBIDB_LITE); IPR029165 (PANTHER)	no GO terms	no GO terms
Aeleg_00254	RecName: Full=Histone deacetylase 8; Short=HD8; AltName: Full=Protein deacetylase HDAC8; AltName: Full=Protein decrotonylase HDAC8	359	20	2.69503e-130	61.91	94	P:GO:0000122; P:GO:0001975; P:GO:0007064; P:GO:0007350; P:GO:0007492; P:GO:0008285; P:GO:0008340; P:GO:0008406; P:GO:0009410; P:GO:0009651; P:GO:0009737; P:GO:0009792; P:GO:0009793; P:GO:0009913; P:GO:0010187; P:GO:0010228; P:GO:0010431; P:GO:0016441; P:GO:0021766; P:GO:0030261; P:GO:0030334; P:GO:0031000; P:GO:0031397; P:GO:0031507; P:GO:0031647; P:GO:0032204; P:GO:0032496; P:GO:0032732; P:GO:00…	P:negative regulation of transcription by RNA polymerase II; P:response to amphetamine; P:mitotic sister chromatid cohesion; P:blastoderm segmentation; P:endoderm development; P:negative regulation of cell population proliferation; P:determination of adult lifespan; P:gonad development; P:response to xenobiotic stimulus; P:response to salt stress; P:response to abscisic acid; P:embryo development…	EC:3.5.1.98	Histone deacetylase	IPR000286 (PRINTS); IPR003084 (PRINTS); IPR023801 (PFAM); IPR037138 (G3DSA:3.40.800.GENE3D); IPR003084 (PIRSF); IPR050284 (PANTHER); IPR023696 (SUPERFAMILY)	P:GO:0000122; P:GO:0006357; P:GO:0016575; F:GO:0004407; C:GO:0005634	P:negative regulation of transcription by RNA polymerase II; P:regulation of transcription by RNA polymerase II; P:obsolete histone deacetylation; F:histone deacetylase activity; C:nucleus
Aeleg_00255	RecName: Full=Palmitoleoyl-protein carboxylesterase notum1a; Flags: Precursor	440	20	2.41256e-106	52.3	16	P:GO:0006507; P:GO:0008045; P:GO:0009952; P:GO:0021532; P:GO:0030500; P:GO:0045880; P:GO:0048076; P:GO:0048190; P:GO:0048546; P:GO:0060348; P:GO:0090090; P:GO:1990697; F:GO:0005515; F:GO:0016298; F:GO:1990699; C:GO:0005615	P:GPI anchor release; P:motor neuron axon guidance; P:anterior/posterior pattern specification; P:neural tube patterning; P:regulation of bone mineralization; P:positive regulation of smoothened signaling pathway; P:regulation of compound eye pigmentation; P:wing disc dorsal/ventral pattern formation; P:digestive tract morphogenesis; P:bone development; P:negative regulation of canonical Wnt sign…	EC:3.1.1	Acting on ester bonds	IPR004963 (PFAM); mobidb-lite (MOBIDB_LITE); IPR004963 (PANTHER)	F:GO:0016787	F:hydrolase activity
Aeleg_00256	RecName: Full=Cholecystokinin receptor type A; Short=CCK-A receptor; Short=CCK-AR; AltName: Full=Cholecystokinin-1 receptor; Short=CCK1-R	439	20	3.37491e-17	50.92	30	P:GO:0007186; P:GO:0010647; P:GO:0010959; P:GO:0023056; P:GO:0031667; P:GO:0042755; P:GO:0046883; P:GO:0048468; P:GO:0048513; P:GO:0048519; P:GO:0048545; P:GO:0048699; P:GO:0048871; P:GO:0060259; P:GO:0099536; P:GO:1901699; P:GO:1901700; P:GO:1903532; F:GO:0004074; F:GO:0005515; F:GO:0008227; F:GO:0008528; F:GO:0016646; C:GO:0005737; C:GO:0005886; C:GO:0009579; C:GO:0031982; C:GO:0043005; C:GO:00…	P:G protein-coupled receptor signaling pathway; P:positive regulation of cell communication; P:regulation of metal ion transport; P:positive regulation of signaling; P:response to nutrient levels; P:eating behavior; P:regulation of hormone secretion; P:cell development; P:animal organ development; P:negative regulation of biological process; P:response to steroid hormone; P:generation of neurons;…	EC:1.5.1; EC:1.3.1.24	Acting on the CH-NH group of donors; Biliverdin reductase	IPR016040 (PFAM); IPR000276 (PFAM); G3DSA:1.20.1070.10 (GENE3D); G3DSA:3.40.50.720 (GENE3D); PTHR15020 (PANTHER); IPR017452 (PROSITE_PROFILES); cd00637 (CDD); cd05244 (CDD); IPR036291 (SUPERFAMILY); SSF81321 (SUPERFAMILY)	P:GO:0007186; F:GO:0004930; C:GO:0016020	P:G protein-coupled receptor signaling pathway; F:G protein-coupled receptor activity; C:membrane
Aeleg_00257	RecName: Full=Cytochrome b-245 heavy chain; AltName: Full=CGD91-phox; AltName: Full=Cytochrome b(558) subunit beta; Short=Cytochrome b558 subunit beta; AltName: Full=Heme-binding membrane glycoprotein gp91phox; AltName: Full=Neutrophil cytochrome b 91 kDa polypeptide; AltName: Full=gp91-1; AltName: Full=gp91-phox; AltName: Full=p22 phagocyte B-cytochrome	141	20	4.77449e-24	51.96	53	P:GO:0000902; P:GO:0001666; P:GO:0001819; P:GO:0003015; P:GO:0008217; P:GO:0008285; P:GO:0009629; P:GO:0010729; P:GO:0014911; P:GO:0042554; P:GO:0043065; P:GO:0043406; P:GO:0045453; P:GO:0048646; P:GO:0048661; P:GO:0050667; P:GO:0050793; P:GO:0051496; P:GO:0051897; P:GO:0055007; P:GO:0061098; P:GO:0062197; P:GO:0070374; P:GO:0071288; P:GO:0071320; P:GO:0071333; P:GO:0071347; P:GO:0071453; P:GO:00…	P:cell morphogenesis; P:response to hypoxia; P:positive regulation of cytokine production; P:heart process; P:regulation of blood pressure; P:negative regulation of cell population proliferation; P:response to gravity; P:positive regulation of hydrogen peroxide biosynthetic process; P:positive regulation of smooth muscle cell migration; P:superoxide anion generation; P:positive regulation of apop…	EC:1.6.3.1	NAD(P)H oxidase (H(2)O(2)-forming)	IPR039261 (G3DSA:3.40.50.GENE3D); IPR013121 (PFAM); IPR050369 (PANTHER)	P:GO:0006952; P:GO:0042554; F:GO:0016175; F:GO:0016491; C:GO:0005886; C:GO:0043020	P:defense response; P:superoxide anion generation; F:superoxide-generating NAD(P)H oxidase activity; F:oxidoreductase activity; C:plasma membrane; C:NADPH oxidase complex
Aeleg_00258	RecName: Full=Pre-mRNA-splicing regulator WTAP; AltName: Full=Female-lethal(2)D homolog; AltName: Full=WT1-associated protein; AltName: Full=Wilms tumor 1-associating protein	396	8	1.45477e-77	69.53	12	P:GO:0000381; P:GO:0001510; P:GO:0007530; P:GO:0010073; P:GO:0016556; P:GO:0042981; P:GO:0048749; F:GO:0042802; C:GO:0005737; C:GO:0016607; C:GO:0031965; C:GO:0036396	P:regulation of alternative mRNA splicing, via spliceosome; P:RNA methylation; P:sex determination; P:meristem maintenance; P:mRNA modification; P:regulation of apoptotic process; P:compound eye development; F:identical protein binding; C:cytoplasm; C:nuclear speck; C:nuclear membrane; C:RNA N6-methyladenosine methyltransferase complex			IPR033757 (PFAM); mobidb-lite (MOBIDB_LITE); mobidb-lite (MOBIDB_LITE); mobidb-lite (MOBIDB_LITE); mobidb-lite (MOBIDB_LITE); mobidb-lite (MOBIDB_LITE); IPR033757 (PANTHER)	P:GO:0000381; P:GO:0016556; P:GO:0080009; C:GO:0005634	P:regulation of alternative mRNA splicing, via spliceosome; P:mRNA modification; P:obsolete mRNA methylation; C:nucleus
Aeleg_00259	RecName: Full=Antho-RFamide neuropeptides type 2; Contains: RecName: Full=Antho-RFamide; Flags: Precursor	240	5	4.06582e-139	71.53	2	P:GO:0007218; C:GO:0005576	P:neuropeptide signaling pathway; C:extracellular region			IPR002544 (PFAM); mobidb-lite (MOBIDB_LITE); mobidb-lite (MOBIDB_LITE); IPR052690 (PANTHER)	P:GO:0007218	P:neuropeptide signaling pathway
Aeleg_00260	RecName: Full=WD repeat-containing protein 5	361	20	5.35765e-109	51.11	24	P:GO:0006325; P:GO:0006355; P:GO:0006367; P:GO:0006396; P:GO:0006508; P:GO:0006810; P:GO:0007017; P:GO:0007399; P:GO:0010604; P:GO:0030154; P:GO:0031328; P:GO:0044085; P:GO:0048513; P:GO:0051640; P:GO:0051649; F:GO:0005515; F:GO:0016740; F:GO:0017069; F:GO:0140096; C:GO:0000123; C:GO:0000502; C:GO:0005737; C:GO:0015630; C:GO:0035097	P:chromatin organization; P:regulation of DNA-templated transcription; P:transcription initiation at RNA polymerase II promoter; P:RNA processing; P:proteolysis; P:transport; P:microtubule-based process; P:nervous system development; P:positive regulation of macromolecule metabolic process; P:cell differentiation; P:positive regulation of cellular biosynthetic process; P:cellular component biogen…	EC:2	Transferases	IPR001680 (SMART); IPR001680 (PFAM); IPR015943 (G3DSA:2.130.10.GENE3D); IPR051179 (PANTHER); IPR001680 (PROSITE_PROFILES); PS50294 (PROSITE_PROFILES); IPR001680 (PROSITE_PROFILES); PS50294 (PROSITE_PROFILES); IPR036322 (SUPERFAMILY)	F:GO:0005515	F:protein binding
Aeleg_00261	RecName: Full=Rho guanine nucleotide exchange factor TIAM2; AltName: Full=SIF and TIAM1-like exchange factor; AltName: Full=T-lymphoma invasion and metastasis-inducing protein 2; Short=TIAM-2	1451	20	2.13448e-153	52.51	40	P:GO:0003008; P:GO:0006970; P:GO:0007169; P:GO:0010564; P:GO:0010717; P:GO:0010770; P:GO:0010976; P:GO:0030036; P:GO:0030335; P:GO:0031137; P:GO:0042221; P:GO:0043087; P:GO:0044093; P:GO:0045321; P:GO:0045785; P:GO:0050769; P:GO:0050770; P:GO:0050803; P:GO:0051056; P:GO:0051493; P:GO:0065003; P:GO:0072593; P:GO:0120034; F:GO:0003774; F:GO:0003779; F:GO:0005102; F:GO:0008289; F:GO:0019900; F:GO:00…	P:system process; P:response to osmotic stress; P:cell surface receptor protein tyrosine kinase signaling pathway; P:regulation of cell cycle process; P:regulation of epithelial to mesenchymal transition; P:positive regulation of cell morphogenesis; P:positive regulation of neuron projection development; P:actin cytoskeleton organization; P:positive regulation of cell migration; P:regulation of c…			IPR000219 (SMART); IPR001849 (SMART); IPR003116 (PFAM); IPR011993 (G3DSA:2.30.29.GENE3D); IPR035899 (G3DSA:1.20.900.GENE3D); IPR001849 (PFAM); IPR011993 (G3DSA:2.30.29.GENE3D); G3DSA:6.10.140.680 (GENE3D); IPR000219 (PFAM); IPR011993 (G3DSA:2.30.29.GENE3D); IPR040655 (PFAM); PF23014 (PFAM); mobidb-lite (MOBIDB_LITE); mobidb-lite (MOBIDB_LITE); mobidb-lite (MOBIDB_LITE); mobidb-lite (MOBIDB_LITE);…	P:GO:0007165; P:GO:0007264; P:GO:0050772; P:GO:0090630; F:GO:0005085; F:GO:0005515; C:GO:0016020; C:GO:0045202	P:signal transduction; P:small GTPase-mediated signal transduction; P:positive regulation of axonogenesis; P:activation of GTPase activity; F:guanyl-nucleotide exchange factor activity; F:protein binding; C:membrane; C:synapse
Aeleg_00262	RecName: Full=Uncharacterized protein RP689	220	3	2.70819e-06	48.4	4	P:GO:0009100; P:GO:0035269; F:GO:0016740; C:GO:0016020	P:glycoprotein metabolic process; P:protein O-linked mannosylation; F:transferase activity; C:membrane			IPR007074 (PFAM); IPR052613 (PANTHER)	no GO terms	no GO terms
Aeleg_00263	RecName: Full=Calcipressin-2; AltName: Full=Down syndrome candidate region 1-like protein 1; AltName: Full=Regulator of calcineurin 2	195	17	6.76458e-27	62.73	29	P:GO:0002931; P:GO:0006979; P:GO:0007005; P:GO:0007143; P:GO:0007219; P:GO:0007343; P:GO:0007614; P:GO:0007616; P:GO:0008355; P:GO:0009612; P:GO:0030431; P:GO:0031987; P:GO:0034606; P:GO:0034608; P:GO:0035039; P:GO:0040040; P:GO:0043627; P:GO:0046008; P:GO:0048741; P:GO:0051151; P:GO:0070885; P:GO:0110039; F:GO:0003676; F:GO:0004865; F:GO:0030346; F:GO:0031013; F:GO:0042802; C:GO:0005634; C:GO:00…	P:response to ischemia; P:response to oxidative stress; P:mitochondrion organization; P:female meiotic nuclear division; P:Notch signaling pathway; P:egg activation; P:short-term memory; P:long-term memory; P:olfactory learning; P:response to mechanical stimulus; P:sleep; P:locomotion involved in locomotory behavior; P:response to hermaphrodite contact; P:vulval location; P:male pronucleus assemb…			IPR012677 (G3DSA:3.30.70.GENE3D); IPR006931 (PFAM); IPR006931 (PANTHER); cd12434 (CDD); IPR035979 (SUPERFAMILY)	P:GO:0019722; F:GO:0003676; F:GO:0008597; C:GO:0005634; C:GO:0005737	P:calcium-mediated signaling; F:nucleic acid binding; F:calcium-dependent protein serine/threonine phosphatase regulator activity; C:nucleus; C:cytoplasm
Aeleg_00264	RecName: Full=Protein C-mannosyl-transferase DPY19L3; AltName: Full=Dpy-19-like protein 3; AltName: Full=Protein dpy-19 homolog 3	639	16	7.93261e-78	56.04	8	P:GO:0006486; P:GO:0007283; P:GO:0030154; P:GO:0048856; F:GO:0000030; F:GO:0005515; C:GO:0005634; C:GO:0005789	P:protein glycosylation; P:spermatogenesis; P:cell differentiation; P:anatomical structure development; F:mannosyltransferase activity; F:protein binding; C:nucleus; C:endoplasmic reticulum membrane	EC:2.4.1	Glycosyltransferases	IPR018732 (PFAM); mobidb-lite (MOBIDB_LITE); mobidb-lite (MOBIDB_LITE); IPR018732 (PANTHER)	P:GO:0018406; F:GO:0000030; C:GO:0005637; C:GO:0016020	P:protein C-linked glycosylation via 2'-alpha-mannosyl-L-tryptophan; F:mannosyltransferase activity; C:nuclear inner membrane; C:membrane
Aeleg_00265	RecName: Full=Coiled-coil domain-containing protein 174	592	4	6.65025e-35	70.51	2	F:GO:0005515; C:GO:0005654	F:protein binding; C:nucleoplasm			IPR025066 (PFAM); mobidb-lite (MOBIDB_LITE); mobidb-lite (MOBIDB_LITE); mobidb-lite (MOBIDB_LITE); mobidb-lite (MOBIDB_LITE); mobidb-lite (MOBIDB_LITE); mobidb-lite (MOBIDB_LITE); mobidb-lite (MOBIDB_LITE); mobidb-lite (MOBIDB_LITE); mobidb-lite (MOBIDB_LITE); mobidb-lite (MOBIDB_LITE); mobidb-lite (MOBIDB_LITE); mobidb-lite (MOBIDB_LITE); IPR025066 (PANTHER)	C:GO:0005634	C:nucleus
Aeleg_00266	---NA---	380									IPR008160 (PFAM); G3DSA:1.20.5.320 (GENE3D); mobidb-lite (MOBIDB_LITE); mobidb-lite (MOBIDB_LITE); IPR050149 (PANTHER)	P:GO:0030198; F:GO:0030020; C:GO:0005615; C:GO:0031012; C:GO:0062023	P:extracellular matrix organization; F:extracellular matrix structural constituent conferring tensile strength; C:extracellular space; C:extracellular matrix; C:collagen-containing extracellular matrix
Aeleg_00267	RecName: Full=Collagen alpha-1(XII) chain; Flags: Precursor	349	20	5.98855e-08	47.81	9	P:GO:0030198; P:GO:0048731; P:GO:0098609; F:GO:0005198; F:GO:0005515; C:GO:0005576; C:GO:0005604; C:GO:0005938; C:GO:0070161	P:extracellular matrix organization; P:system development; P:cell-cell adhesion; F:structural molecule activity; F:protein binding; C:extracellular region; C:basement membrane; C:cell cortex; C:anchoring junction			IPR000884 (SMART); IPR002035 (SMART); IPR002035 (PFAM); IPR000884 (PFAM); IPR036465 (G3DSA:3.40.50.GENE3D); IPR036383 (G3DSA:2.20.100.GENE3D); PTHR16059 (PANTHER); IPR000884 (PROSITE_PROFILES); IPR002035 (PROSITE_PROFILES); cd01450 (CDD); IPR036465 (SUPERFAMILY); IPR036383 (SUPERFAMILY)	no GO terms	no GO terms
Aeleg_00268	RecName: Full=Collagen alpha-1(XII) chain; Flags: Precursor	178	20	2.04844e-10	50.62	16	P:GO:0003229; P:GO:0006950; P:GO:0007155; P:GO:0048522; P:GO:0048873; P:GO:0051240; P:GO:0061050; F:GO:0005515; C:GO:0005576; C:GO:0005886; C:GO:0009986; C:GO:0032991; C:GO:0043227; C:GO:0043229; C:GO:0062023; C:GO:0070161	P:ventricular cardiac muscle tissue development; P:response to stress; P:cell adhesion; P:positive regulation of cellular process; P:homeostasis of number of cells within a tissue; P:positive regulation of multicellular organismal process; P:regulation of cell growth involved in cardiac muscle cell development; F:protein binding; C:extracellular region; C:plasma membrane; C:cell surface; C:protei…			IPR002035 (SMART); IPR036465 (G3DSA:3.40.50.GENE3D); IPR002035 (PFAM); IPR052229 (PANTHER); IPR002035 (PROSITE_PROFILES); cd01450 (CDD); IPR036465 (SUPERFAMILY)	no GO terms	no GO terms
Aeleg_00269	RecName: Full=Integrin alpha-X; AltName: Full=CD11 antigen-like family member C; AltName: Full=Leukocyte adhesion glycoprotein p150,95 alpha chain; AltName: Full=Leukocyte adhesion receptor p150,95; AltName: CD_antigen=CD11c; Flags: Precursor	312	1	5.66397e-05	54.96	7	P:GO:0007155; P:GO:0048522; P:GO:0050896; P:GO:0051240; P:GO:2000026; C:GO:0005886; C:GO:0009986	P:cell adhesion; P:positive regulation of cellular process; P:response to stimulus; P:positive regulation of multicellular organismal process; P:regulation of multicellular organismal development; C:plasma membrane; C:cell surface			IPR002035 (SMART); IPR036465 (G3DSA:3.40.50.GENE3D); IPR002035 (PFAM); IPR036465 (G3DSA:3.40.50.GENE3D); PTHR16059 (PANTHER); IPR002035 (PROSITE_PROFILES); IPR036465 (SUPERFAMILY)	no GO terms	no GO terms
Aeleg_00270	---NA---	98									mobidb-lite (MOBIDB_LITE)	no GO terms	no GO terms
Aeleg_00271	RecName: Full=Charged multivesicular body protein 2b; AltName: Full=Chromatin-modifying protein 2b; Short=CHMP2b	138	19	3.35393e-20	67.09	37	P:GO:0001778; P:GO:0007080; P:GO:0007084; P:GO:0010824; P:GO:0036258; P:GO:0039702; P:GO:0043328; P:GO:0046761; P:GO:0050804; P:GO:0050890; P:GO:0051469; P:GO:0061763; P:GO:0061952; P:GO:0070050; P:GO:0070676; P:GO:0090148; P:GO:0097352; P:GO:0099159; P:GO:0099175; P:GO:1901673; P:GO:1902774; P:GO:1903543; P:GO:1904903; F:GO:0019904; C:GO:0000776; C:GO:0000815; C:GO:0005643; C:GO:0005765; C:GO:00…	P:plasma membrane repair; P:mitotic metaphase chromosome alignment; P:mitotic nuclear membrane reassembly; P:regulation of centrosome duplication; P:multivesicular body assembly; P:viral budding via host ESCRT complex; P:protein transport to vacuole involved in ubiquitin-dependent protein catabolic process via the multivesicular body sorting pathway; P:viral budding from plasma membrane; P:modula…			G3DSA:6.10.140.1230 (GENE3D); IPR005024 (PFAM); mobidb-lite (MOBIDB_LITE); mobidb-lite (MOBIDB_LITE); IPR005024 (PANTHER)	P:GO:0007034; P:GO:0015031; P:GO:0032509; P:GO:0045324; C:GO:0000815; C:GO:0005771	P:vacuolar transport; P:protein transport; P:endosome transport via multivesicular body sorting pathway; P:late endosome to vacuole transport; C:ESCRT III complex; C:multivesicular body
Aeleg_00272	RecName: Full=Dynein axonemal heavy chain 5; AltName: Full=Axonemal beta dynein heavy chain 5; AltName: Full=Ciliary dynein heavy chain 5	705	16	1.45266e-76	47.64	11	P:GO:0003351; P:GO:0007368; P:GO:0007399; P:GO:0007507; P:GO:0030317; P:GO:0036158; P:GO:0051641; F:GO:0003777; F:GO:0005515; C:GO:0036157; C:GO:0097729	P:epithelial cilium movement involved in extracellular fluid movement; P:determination of left/right symmetry; P:nervous system development; P:heart development; P:flagellated sperm motility; P:outer dynein arm assembly; P:cellular localization; F:microtubule motor activity; F:protein binding; C:outer dynein arm; C:9+2 motile cilium			IPR013594 (PFAM); mobidb-lite (MOBIDB_LITE); mobidb-lite (MOBIDB_LITE); mobidb-lite (MOBIDB_LITE); IPR026983 (PANTHER)	P:GO:0007018; F:GO:0045505; F:GO:0051959; C:GO:0005858; C:GO:0030286	P:microtubule-based movement; F:dynein intermediate chain binding; F:dynein light intermediate chain binding; C:axonemal dynein complex; C:dynein complex
Aeleg_00273	RecName: Full=E3 ubiquitin-protein ligase listerin; AltName: Full=RING-type E3 ubiquitin transferase listerin	1537	14	5.79885e-93	51.03	9	P:GO:0006325; P:GO:0006511; P:GO:0006996; P:GO:0010498; P:GO:0016567; F:GO:0004842; F:GO:0005488; C:GO:0005829; C:GO:0043232	P:chromatin organization; P:ubiquitin-dependent protein catabolic process; P:organelle organization; P:proteasomal protein catabolic process; P:protein ubiquitination; F:ubiquitin-protein transferase activity; F:binding; C:cytosol; C:intracellular non-membrane-bounded organelle	EC:2.3.2	Acyltransferases	IPR011016 (SMART); IPR054476 (PFAM); IPR054478 (PFAM); IPR001841 (PFAM); IPR054477 (PFAM); IPR013083 (G3DSA:3.30.40.GENE3D); IPR011989 (G3DSA:1.25.10.GENE3D); mobidb-lite (MOBIDB_LITE); mobidb-lite (MOBIDB_LITE); mobidb-lite (MOBIDB_LITE); IPR039795 (PANTHER); IPR001841 (PROSITE_PROFILES); IPR039804 (CDD); SSF57850 (SUPERFAMILY); IPR016024 (SUPERFAMILY)	P:GO:0072344; P:GO:1990116; F:GO:0008270; F:GO:0043023; F:GO:0061630; C:GO:0005829; C:GO:1990112	P:rescue of stalled ribosome; P:ribosome-associated ubiquitin-dependent protein catabolic process; F:zinc ion binding; F:ribosomal large subunit binding; F:ubiquitin protein ligase activity; C:cytosol; C:RQC complex
Aeleg_00274	---NA---	257									mobidb-lite (MOBIDB_LITE); mobidb-lite (MOBIDB_LITE); mobidb-lite (MOBIDB_LITE); PTHR37948 (PANTHER)	no GO terms	no GO terms
Aeleg_00275	RecName: Full=Protocadherin gamma-A4; Short=PCDH-gamma-A4; Flags: Precursor	1888	20	3.90998e-23	43.86	21	P:GO:0007165; P:GO:0007389; P:GO:0007507; P:GO:0007560; P:GO:0022603; P:GO:0035220; P:GO:0042067; P:GO:0045926; P:GO:0048522; P:GO:0048583; P:GO:0048638; P:GO:0048646; P:GO:0048667; P:GO:0048812; P:GO:0051128; P:GO:0051239; P:GO:0065008; P:GO:0098742; F:GO:0005515; C:GO:0005886; C:GO:0043227	P:signal transduction; P:pattern specification process; P:heart development; P:imaginal disc morphogenesis; P:regulation of anatomical structure morphogenesis; P:wing disc development; P:establishment of ommatidial planar polarity; P:negative regulation of growth; P:positive regulation of cellular process; P:regulation of response to stimulus; P:regulation of developmental growth; P:anatomical st…			IPR002126 (PRINTS); IPR002126 (SMART); IPR001881 (SMART); IPR000742 (SMART); IPR000884 (SMART); G3DSA:2.10.25.10 (GENE3D); G3DSA:2.60.40.60 (GENE3D); G3DSA:2.60.40.60 (GENE3D); IPR002126 (PFAM); G3DSA:2.10.25.10 (GENE3D); IPR049883 (PFAM); IPR000884 (PFAM); G3DSA:2.60.40.60 (GENE3D); IPR036383 (G3DSA:2.20.100.GENE3D); G3DSA:2.10.25.10 (GENE3D); G3DSA:2.60.40.60 (GENE3D); IPR000742 (PFAM); G3DSA:2…	P:GO:0000902; P:GO:0007043; P:GO:0007156; P:GO:0007275; P:GO:0016339; P:GO:0034332; P:GO:0044331; P:GO:0098609; P:GO:0098742; F:GO:0005509; F:GO:0045296; C:GO:0005912; C:GO:0016020; C:GO:0016342	P:cell morphogenesis; P:cell-cell junction assembly; P:homophilic cell adhesion via plasma membrane adhesion molecules; P:multicellular organism development; P:calcium-dependent cell-cell adhesion via plasma membrane cell adhesion molecules; P:adherens junction organization; P:cell-cell adhesion mediated by cadherin; P:cell-cell adhesion; P:cell-cell adhesion via plasma-membrane adhesion molecule…
Aeleg_00276	---NA---	189									IPR008197 (PFAM)	F:GO:0030414; C:GO:0005576	F:peptidase inhibitor activity; C:extracellular region
Aeleg_00277	---NA---	318									IPR042319 (PANTHER)	no GO terms	no GO terms
Aeleg_00278	RecName: Full=Brefeldin A-inhibited guanine nucleotide-exchange protein 3; AltName: Full=ARFGEF family member 3	2056	2	1.1721e-112	42.1	8	P:GO:0032012; F:GO:0005085; C:GO:0005737; C:GO:0005794; C:GO:0016020; C:GO:0030133; C:GO:0030658; C:GO:0031410	P:regulation of ARF protein signal transduction; F:guanyl-nucleotide exchange factor activity; C:cytoplasm; C:Golgi apparatus; C:membrane; C:transport vesicle; C:transport vesicle membrane; C:cytoplasmic vesicle			IPR046455 (PFAM); mobidb-lite (MOBIDB_LITE); mobidb-lite (MOBIDB_LITE); mobidb-lite (MOBIDB_LITE); mobidb-lite (MOBIDB_LITE); mobidb-lite (MOBIDB_LITE); mobidb-lite (MOBIDB_LITE); mobidb-lite (MOBIDB_LITE); mobidb-lite (MOBIDB_LITE); mobidb-lite (MOBIDB_LITE); mobidb-lite (MOBIDB_LITE); mobidb-lite (MOBIDB_LITE); mobidb-lite (MOBIDB_LITE); mobidb-lite (MOBIDB_LITE); mobidb-lite (MOBIDB_LITE); mob…	no GO terms	no GO terms
Aeleg_00279	---NA---	80									mobidb-lite (MOBIDB_LITE); mobidb-lite (MOBIDB_LITE)	no GO terms	no GO terms
Aeleg_00280	RecName: Full=Runt-related transcription factor 1; AltName: Full=Acute myeloid leukemia 1 protein; AltName: Full=Core-binding factor subunit alpha-2; Short=CBF-alpha-2; AltName: Full=Oncogene AML-1; AltName: Full=Polyomavirus enhancer-binding protein 2 alpha B subunit; Short=PEA2-alpha B; Short=PEBP2-alpha B; AltName: Full=SL3-3 enhancer factor 1 alpha B subunit; AltName: Full=SL3/AKV core-bindin…	549	13	2.51743e-78	74.6	104	P:GO:0000122; P:GO:0001701; P:GO:0001889; P:GO:0001958; P:GO:0002051; P:GO:0002063; P:GO:0002076; P:GO:0002318; P:GO:0002667; P:GO:0006468; P:GO:0006970; P:GO:0006979; P:GO:0007366; P:GO:0007367; P:GO:0007377; P:GO:0007400; P:GO:0007411; P:GO:0007419; P:GO:0007469; P:GO:0007486; P:GO:0007540; P:GO:0010629; P:GO:0010755; P:GO:0014070; P:GO:0014894; P:GO:0016360; P:GO:0030282; P:GO:0030509; P:GO:00…	P:negative regulation of transcription by RNA polymerase II; P:in utero embryonic development; P:liver development; P:endochondral ossification; P:osteoblast fate commitment; P:chondrocyte development; P:osteoblast development; P:myeloid progenitor cell differentiation; P:regulation of T cell anergy; P:protein phosphorylation; P:response to osmotic stress; P:response to oxidative stress; P:period…			IPR000040 (PRINTS); IPR013524 (PFAM); IPR012346 (G3DSA:2.60.40.GENE3D); mobidb-lite (MOBIDB_LITE); mobidb-lite (MOBIDB_LITE); IPR000040 (PANTHER); IPR013524 (PROSITE_PROFILES); IPR008967 (SUPERFAMILY)	P:GO:0006355; F:GO:0000978; F:GO:0000981; F:GO:0003677; F:GO:0003700; F:GO:0005524; C:GO:0005634	P:regulation of DNA-templated transcription; F:RNA polymerase II cis-regulatory region sequence-specific DNA binding; F:DNA-binding transcription factor activity, RNA polymerase II-specific; F:DNA binding; F:DNA-binding transcription factor activity; F:ATP binding; C:nucleus
Aeleg_00281	RecName: Full=Transcription initiation factor TFIID subunit 13; AltName: Full=TBP-associated factor 13	305	7	1.1538e-31	65.39	15	P:GO:0001403; P:GO:0006282; P:GO:0006357; P:GO:0007124; P:GO:0009793; P:GO:0009960; P:GO:0043484; P:GO:0045815; P:GO:0045893; F:GO:0003713; F:GO:0005515; C:GO:0000124; C:GO:0005829; C:GO:0033276; C:GO:0046695	P:invasive growth in response to glucose limitation; P:regulation of DNA repair; P:regulation of transcription by RNA polymerase II; P:pseudohyphal growth; P:embryo development ending in seed dormancy; P:endosperm development; P:regulation of RNA splicing; P:transcription initiation-coupled chromatin remodeling; P:positive regulation of DNA-templated transcription; F:transcription coactivator act…			IPR009072 (G3DSA:1.10.20.GENE3D); IPR003195 (PFAM); mobidb-lite (MOBIDB_LITE); mobidb-lite (MOBIDB_LITE); mobidb-lite (MOBIDB_LITE); mobidb-lite (MOBIDB_LITE); mobidb-lite (MOBIDB_LITE); IPR003195 (PANTHER); IPR003195 (CDD); IPR009072 (SUPERFAMILY)	P:GO:0006366; P:GO:0043966; F:GO:0003713; F:GO:0046982	P:transcription by RNA polymerase II; P:obsolete histone H3 acetylation; F:transcription coactivator activity; F:protein heterodimerization activity
Aeleg_00282	RecName: Full=DnaJ homolog subfamily B member 4	471	20	1.21774e-102	61.93	32	P:GO:0000122; P:GO:0003351; P:GO:0006986; P:GO:0007618; P:GO:0009408; P:GO:0030317; P:GO:0033554; P:GO:0042221; P:GO:0042691; P:GO:0043161; P:GO:0050821; P:GO:0051085; P:GO:0051128; P:GO:0051246; P:GO:1904158; F:GO:0001671; F:GO:0030544; F:GO:0030674; F:GO:0044183; F:GO:0051082; F:GO:0140030; F:GO:0140297; C:GO:0001534; C:GO:0005654; C:GO:0005783; C:GO:0005829; C:GO:0005886; C:GO:0030018; C:GO:00…	P:negative regulation of transcription by RNA polymerase II; P:epithelial cilium movement involved in extracellular fluid movement; P:response to unfolded protein; P:mating; P:response to heat; P:flagellated sperm motility; P:cellular response to stress; P:response to chemical; P:positive regulation of crystal cell differentiation; P:proteasome-mediated ubiquitin-dependent protein catabolic proce…			IPR001623 (PRINTS); IPR001623 (SMART); G3DSA:2.60.260.20 (GENE3D); IPR002939 (PFAM); IPR036869 (G3DSA:1.10.287.GENE3D); IPR001623 (PFAM); IPR051339 (PANTHER); IPR001623 (PROSITE_PROFILES); IPR001623 (CDD); cd10747 (CDD); IPR036869 (SUPERFAMILY); IPR008971 (SUPERFAMILY)	P:GO:0006457; P:GO:0051085; F:GO:0051082; F:GO:0051087; C:GO:0005829	P:protein folding; P:chaperone cofactor-dependent protein refolding; F:unfolded protein binding; F:protein-folding chaperone binding; C:cytosol
Aeleg_00283	RecName: Full=Midasin; AltName: Full=Dynein-related AAA-ATPase MDN1; AltName: Full=MIDAS-containing protein	995	19	3.03524e-90	55.69	14	P:GO:0000027; P:GO:0000055; P:GO:0009553; P:GO:0010467; P:GO:0044238; P:GO:0048638; P:GO:0050794; F:GO:0005515; F:GO:0016887; C:GO:0005654; C:GO:0005730; C:GO:0005829; C:GO:0030687; C:GO:0045111	P:ribosomal large subunit assembly; P:ribosomal large subunit export from nucleus; P:embryo sac development; P:gene expression; P:primary metabolic process; P:regulation of developmental growth; P:regulation of cellular process; F:protein binding; F:ATP hydrolysis activity; C:nucleoplasm; C:nucleolus; C:cytosol; C:preribosome, large subunit precursor; C:intermediate filament cytoskeleton	EC:3.6.1.15	Nucleoside-triphosphate phosphatase	IPR003593 (SMART); IPR027417 (G3DSA:3.40.50.GENE3D); IPR027417 (G3DSA:3.40.50.GENE3D); IPR040848 (PFAM); IPR027417 (G3DSA:3.40.50.GENE3D); PF12775 (PFAM); IPR041190 (PFAM); IPR011704 (PFAM); PTHR48103 (PANTHER); IPR027417 (SUPERFAMILY); IPR027417 (SUPERFAMILY); IPR027417 (SUPERFAMILY)	P:GO:0000027; P:GO:0000055; F:GO:0005524; F:GO:0016887; C:GO:0005634; C:GO:0030687	P:ribosomal large subunit assembly; P:ribosomal large subunit export from nucleus; F:ATP binding; F:ATP hydrolysis activity; C:nucleus; C:preribosome, large subunit precursor
Aeleg_00284	RecName: Full=Midasin; AltName: Full=Dynein-related AAA-ATPase MDN1; AltName: Full=MIDAS-containing protein	83	6	1.4613e-26	73.54	15	P:GO:0000027; P:GO:0000055; P:GO:0006364; P:GO:0009553; P:GO:0048638; P:GO:0110136; P:GO:2000200; F:GO:0005515; F:GO:0005524; F:GO:0016887; C:GO:0005654; C:GO:0005730; C:GO:0005829; C:GO:0030687; C:GO:0045111	P:ribosomal large subunit assembly; P:ribosomal large subunit export from nucleus; P:rRNA processing; P:embryo sac development; P:regulation of developmental growth; P:protein-RNA complex remodeling; P:regulation of ribosomal subunit export from nucleus; F:protein binding; F:ATP binding; F:ATP hydrolysis activity; C:nucleoplasm; C:nucleolus; C:cytosol; C:preribosome, large subunit precursor; C:in…	EC:3.6.1.15	Nucleoside-triphosphate phosphatase	IPR027417 (G3DSA:3.40.50.GENE3D); IPR011704 (PFAM); PTHR48103 (PANTHER); IPR027417 (SUPERFAMILY)	P:GO:0000027; P:GO:0000055; F:GO:0005524; F:GO:0016887; C:GO:0005634; C:GO:0030687	P:ribosomal large subunit assembly; P:ribosomal large subunit export from nucleus; F:ATP binding; F:ATP hydrolysis activity; C:nucleus; C:preribosome, large subunit precursor
Aeleg_00285	RecName: Full=Midasin; AltName: Full=Dynein-related AAA-ATPase MDN1; AltName: Full=MIDAS-containing protein	2961	9	2.27364e-116	54.21	12	P:GO:0000055; P:GO:0006364; P:GO:0042273; P:GO:0110136; P:GO:2000200; F:GO:0005515; F:GO:0005524; F:GO:0016887; C:GO:0005654; C:GO:0005730; C:GO:0005737; C:GO:0030687	P:ribosomal large subunit export from nucleus; P:rRNA processing; P:ribosomal large subunit biogenesis; P:protein-RNA complex remodeling; P:regulation of ribosomal subunit export from nucleus; F:protein binding; F:ATP binding; F:ATP hydrolysis activity; C:nucleoplasm; C:nucleolus; C:cytoplasm; C:preribosome, large subunit precursor	EC:3.6.1.15	Nucleoside-triphosphate phosphatase	IPR011704 (PFAM); IPR027417 (G3DSA:3.40.50.GENE3D); IPR040848 (PFAM); mobidb-lite (MOBIDB_LITE); mobidb-lite (MOBIDB_LITE); mobidb-lite (MOBIDB_LITE); mobidb-lite (MOBIDB_LITE); mobidb-lite (MOBIDB_LITE); mobidb-lite (MOBIDB_LITE); mobidb-lite (MOBIDB_LITE); mobidb-lite (MOBIDB_LITE); mobidb-lite (MOBIDB_LITE); mobidb-lite (MOBIDB_LITE); mobidb-lite (MOBIDB_LITE); mobidb-lite (MOBIDB_LITE); mobid…	P:GO:0000027; P:GO:0000055; F:GO:0005524; F:GO:0016887; C:GO:0005634; C:GO:0030687	P:ribosomal large subunit assembly; P:ribosomal large subunit export from nucleus; F:ATP binding; F:ATP hydrolysis activity; C:nucleus; C:preribosome, large subunit precursor
Aeleg_00286	RecName: Full=Midasin; AltName: Full=Dynein-related AAA-ATPase MDN1; AltName: Full=MIDAS-containing protein	329	6	2.35299e-67	70.22	15	P:GO:0000027; P:GO:0000055; P:GO:0006364; P:GO:0009553; P:GO:0048638; P:GO:0110136; P:GO:2000200; F:GO:0005509; F:GO:0005515; F:GO:0016887; C:GO:0005654; C:GO:0005730; C:GO:0005829; C:GO:0030687; C:GO:0045111	P:ribosomal large subunit assembly; P:ribosomal large subunit export from nucleus; P:rRNA processing; P:embryo sac development; P:regulation of developmental growth; P:protein-RNA complex remodeling; P:regulation of ribosomal subunit export from nucleus; F:calcium ion binding; F:protein binding; F:ATP hydrolysis activity; C:nucleoplasm; C:nucleolus; C:cytosol; C:preribosome, large subunit precurs…	EC:3.6.1.15	Nucleoside-triphosphate phosphatase	mobidb-lite (MOBIDB_LITE); mobidb-lite (MOBIDB_LITE); PTHR48103 (PANTHER)	P:GO:0000027; P:GO:0000055; C:GO:0005634; C:GO:0030687	P:ribosomal large subunit assembly; P:ribosomal large subunit export from nucleus; C:nucleus; C:preribosome, large subunit precursor
Aeleg_00287	RecName: Full=E3 ubiquitin-protein ligase E3D; AltName: Full=HECT-type E3 ubiquitin transferase E3D; AltName: Full=UbcH10-binding protein with a HECT-like domain; AltName: Full=Ubiquitin-conjugating enzyme E2C-binding protein	200	3	1.63655e-05	44.41	1	P:GO:0019538	P:protein metabolic process			no IPS match	no IPS match	no IPS match
Aeleg_00288	RecName: Full=Spectrin beta chain, erythrocytic; AltName: Full=Beta-I spectrin	193	20	5.67923e-19	61.34	133	P:GO:0002027; P:GO:0002028; P:GO:0002522; P:GO:0003334; P:GO:0006779; P:GO:0006997; P:GO:0007005; P:GO:0007026; P:GO:0007274; P:GO:0007565; P:GO:0007584; P:GO:0008284; P:GO:0010468; P:GO:0010761; P:GO:0010818; P:GO:0010880; P:GO:0010976; P:GO:0014819; P:GO:0014866; P:GO:0014894; P:GO:0016081; P:GO:0016199; P:GO:0017158; P:GO:0019226; P:GO:0019722; P:GO:0019953; P:GO:0021556; P:GO:0021817; P:GO:00…	P:regulation of heart rate; P:regulation of sodium ion transport; P:leukocyte migration involved in immune response; P:keratinocyte development; P:porphyrin-containing compound biosynthetic process; P:nucleus organization; P:mitochondrion organization; P:negative regulation of microtubule depolymerization; P:neuromuscular synaptic transmission; P:female pregnancy; P:response to nutrient; P:positi…			IPR001715 (SMART); IPR001715 (PFAM); IPR036872 (G3DSA:1.10.418.GENE3D); IPR050540 (PANTHER); IPR001715 (PROSITE_PROFILES); IPR036872 (SUPERFAMILY)	P:GO:0030036; F:GO:0005515; C:GO:0005815; C:GO:0031941	P:actin cytoskeleton organization; F:protein binding; C:microtubule organizing center; C:filamentous actin
Aeleg_00289	---NA---	678									G3DSA:1.20.58.60 (GENE3D); mobidb-lite (MOBIDB_LITE); mobidb-lite (MOBIDB_LITE); mobidb-lite (MOBIDB_LITE); SSF46966 (SUPERFAMILY)	no GO terms	no GO terms
Aeleg_00290	---NA---	298									G3DSA:1.20.58.60 (GENE3D); mobidb-lite (MOBIDB_LITE); mobidb-lite (MOBIDB_LITE); mobidb-lite (MOBIDB_LITE); mobidb-lite (MOBIDB_LITE); SSF46966 (SUPERFAMILY); SSF46966 (SUPERFAMILY)	no GO terms	no GO terms
Aeleg_00291	RecName: Full=Dystrophin	2281	5	2.37934e-06	48.26	28	P:GO:0006942; P:GO:0007154; P:GO:0008016; P:GO:0009058; P:GO:0009888; P:GO:0010880; P:GO:0022607; P:GO:0023052; P:GO:0031323; P:GO:0032412; P:GO:0045664; P:GO:0048513; P:GO:0048522; P:GO:0048583; P:GO:0055001; P:GO:0060255; P:GO:0065008; P:GO:0080090; F:GO:0005198; F:GO:0008092; C:GO:0005634; C:GO:0005856; C:GO:0016010; C:GO:0030016; C:GO:0030175; C:GO:0031410; C:GO:0098590; C:GO:0098794	P:regulation of striated muscle contraction; P:cell communication; P:regulation of heart contraction; P:biosynthetic process; P:tissue development; P:regulation of release of sequestered calcium ion into cytosol by sarcoplasmic reticulum; P:cellular component assembly; P:signaling; P:regulation of cellular metabolic process; P:regulation of monoatomic ion transmembrane transporter activity; P:reg…			IPR018159 (SMART); G3DSA:1.20.58.60 (GENE3D); IPR002017 (PFAM); G3DSA:1.20.58.60 (GENE3D); G3DSA:1.20.58.60 (GENE3D); G3DSA:1.20.58.60 (GENE3D); G3DSA:1.20.58.60 (GENE3D); mobidb-lite (MOBIDB_LITE); mobidb-lite (MOBIDB_LITE); IPR018159 (CDD); IPR018159 (CDD); SSF46966 (SUPERFAMILY); SSF46966 (SUPERFAMILY); SSF46966 (SUPERFAMILY); SSF46966 (SUPERFAMILY); SSF46966 (SUPERFAMILY); SSF46966 (SUPERFAMI…	F:GO:0005515	F:protein binding
Aeleg_00292	RecName: Full=NPC intracellular cholesterol transporter 1; AltName: Full=Niemann-Pick C1 protein; Flags: Precursor	398	10	5.66791e-20	50.51	18	P:GO:0006914; P:GO:0007399; P:GO:0008203; P:GO:0009059; P:GO:0009719; P:GO:0019538; P:GO:0030301; P:GO:0042221; P:GO:0048513; P:GO:0048523; P:GO:0051649; P:GO:0051716; F:GO:0005515; F:GO:0097159; F:GO:1901363; C:GO:0005764; C:GO:0005768; C:GO:0098590	P:autophagy; P:nervous system development; P:cholesterol metabolic process; P:macromolecule biosynthetic process; P:response to endogenous stimulus; P:protein metabolic process; P:cholesterol transport; P:response to chemical; P:animal organ development; P:negative regulation of cellular process; P:establishment of localization in cell; P:cellular response to stimulus; F:protein binding; F:organi…			IPR032190 (PFAM); IPR053956 (PFAM); mobidb-lite (MOBIDB_LITE); PTHR45727 (PANTHER)	P:GO:0015918; F:GO:0032934; C:GO:0016020	P:sterol transport; F:sterol binding; C:membrane
Aeleg_00293	---NA---	388									no IPS match	no IPS match	no IPS match
Aeleg_00294	---NA---	519									mobidb-lite (MOBIDB_LITE); mobidb-lite (MOBIDB_LITE); mobidb-lite (MOBIDB_LITE); mobidb-lite (MOBIDB_LITE); mobidb-lite (MOBIDB_LITE); mobidb-lite (MOBIDB_LITE); mobidb-lite (MOBIDB_LITE); mobidb-lite (MOBIDB_LITE); mobidb-lite (MOBIDB_LITE); mobidb-lite (MOBIDB_LITE)	no GO terms	no GO terms
Aeleg_00295	---NA---	576									mobidb-lite (MOBIDB_LITE); mobidb-lite (MOBIDB_LITE); mobidb-lite (MOBIDB_LITE); mobidb-lite (MOBIDB_LITE); mobidb-lite (MOBIDB_LITE); mobidb-lite (MOBIDB_LITE); mobidb-lite (MOBIDB_LITE); mobidb-lite (MOBIDB_LITE); mobidb-lite (MOBIDB_LITE); mobidb-lite (MOBIDB_LITE); mobidb-lite (MOBIDB_LITE); mobidb-lite (MOBIDB_LITE); mobidb-lite (MOBIDB_LITE); mobidb-lite (MOBIDB_LITE); mobidb-lite (MOBIDB_L…	no GO terms	no GO terms
Aeleg_00296	RecName: Full=Laccase-2; AltName: Full=Benzenediol:oxygen oxidoreductase 2; AltName: Full=Diphenol oxidase 2; AltName: Full=Urishiol oxidase 2; Flags: Precursor	619	20	1.91413e-23	37.26	2	F:GO:0016491; C:GO:0110165	F:oxidoreductase activity; C:cellular anatomical entity	EC:1	Oxidoreductases	IPR008972 (G3DSA:2.60.40.GENE3D); IPR011707 (PFAM); IPR001117 (PFAM); IPR011706 (PFAM); IPR008972 (G3DSA:2.60.40.GENE3D); IPR008972 (G3DSA:2.60.40.GENE3D); IPR045087 (PANTHER); cd13905 (CDD); IPR008972 (SUPERFAMILY); IPR008972 (SUPERFAMILY); IPR008972 (SUPERFAMILY)	F:GO:0005507; F:GO:0016491	F:copper ion binding; F:oxidoreductase activity
Aeleg_00297	RecName: Full=Coiled-coil domain-containing protein 81	657	3	1.37819e-61	60.6	2	F:GO:0005515; C:GO:0005813	F:protein binding; C:centrosome			IPR028034 (PFAM); IPR040673 (PFAM); mobidb-lite (MOBIDB_LITE); IPR026295 (PANTHER)	C:GO:0005813	C:centrosome
Aeleg_00298	RecName: Full=Reticulon-4-interacting protein 1, mitochondrial; AltName: Full=NOGO-interacting mitochondrial protein; Flags: Precursor	288	15	1.48738e-29	49.2	12	P:GO:0006950; P:GO:0009628; P:GO:0044249; P:GO:0048731; P:GO:0050793; F:GO:0005488; F:GO:0016628; F:GO:0016651; C:GO:0005739; C:GO:0009536; C:GO:0031090; C:GO:0031967	P:response to stress; P:response to abiotic stimulus; P:cellular biosynthetic process; P:system development; P:regulation of developmental process; F:binding; F:oxidoreductase activity, acting on the CH-CH group of donors, NAD or NADP as acceptor; F:oxidoreductase activity, acting on NAD(P)H; C:mitochondrion; C:plastid; C:organelle membrane; C:organelle envelope	EC:1.6; EC:1.3.1	Acting on NADH or NADPH; Acting on the CH-CH group of donors	IPR020843 (SMART); IPR013154 (PFAM); G3DSA:3.90.180.10 (GENE3D); PF13602 (PFAM); G3DSA:3.90.180.10 (GENE3D); IPR050700 (PANTHER); IPR011032 (SUPERFAMILY)	F:GO:0016491; C:GO:0005739	F:oxidoreductase activity; C:mitochondrion
Aeleg_00299	---NA---	116									no IPS match	no IPS match	no IPS match
Aeleg_00300	RecName: Full=Tripartite motif-containing protein 5; AltName: Full=RING-type E3 ubiquitin transferase TRIM5; AltName: Full=TRIM5alpha	561	20	1.62318e-10	45.29	39	P:GO:0000209; P:GO:0001818; P:GO:0002831; P:GO:0003006; P:GO:0007276; P:GO:0010498; P:GO:0010506; P:GO:0010557; P:GO:0014016; P:GO:0032101; P:GO:0032879; P:GO:0042127; P:GO:0042221; P:GO:0043122; P:GO:0044093; P:GO:0045087; P:GO:0045165; P:GO:0046596; P:GO:0048525; P:GO:0048584; P:GO:0048585; P:GO:0050776; P:GO:0051090; P:GO:0051128; P:GO:0051248; P:GO:0060284; P:GO:2000026; F:GO:0003723; F:GO:00…	P:protein polyubiquitination; P:negative regulation of cytokine production; P:regulation of response to biotic stimulus; P:developmental process involved in reproduction; P:gamete generation; P:proteasomal protein catabolic process; P:regulation of autophagy; P:positive regulation of macromolecule biosynthetic process; P:neuroblast differentiation; P:regulation of response to external stimulus; P…	EC:2.3.2	Acyltransferases	IPR001841 (SMART); IPR013083 (G3DSA:3.30.40.GENE3D); IPR011042 (G3DSA:2.120.10.GENE3D); IPR027370 (PFAM); IPR047153 (PANTHER); IPR001841 (PROSITE_PROFILES); cd00890 (CDD); SSF101898 (SUPERFAMILY); SSF57850 (SUPERFAMILY)	no GO terms	no GO terms
Aeleg_00301	RecName: Full=Triosephosphate isomerase; Short=TIM; AltName: Full=Methylglyoxal synthase; AltName: Full=Triose-phosphate isomerase	226	20	1.96225e-106	71.86	10	P:GO:0006094; P:GO:0019242; P:GO:0019563; P:GO:0046166; P:GO:0061621; F:GO:0004807; F:GO:0008929; F:GO:0031625; F:GO:0042803; C:GO:0005829	P:gluconeogenesis; P:methylglyoxal biosynthetic process; P:glycerol catabolic process; P:glyceraldehyde-3-phosphate biosynthetic process; P:canonical glycolysis; F:triose-phosphate isomerase activity; F:methylglyoxal synthase activity; F:ubiquitin protein ligase binding; F:protein homodimerization activity; C:cytosol	EC:5.3.1.1; EC:4.2.3.3	Triose-phosphate isomerase; Methylglyoxal synthase	IPR013785 (G3DSA:3.20.20.GENE3D); IPR000652 (PFAM); IPR000652 (PANTHER); IPR022896 (HAMAP); IPR000652 (PROSITE_PROFILES); IPR000652 (CDD); IPR035990 (SUPERFAMILY)	P:GO:0006094; P:GO:0006096; P:GO:0019563; P:GO:0046166; F:GO:0004807; C:GO:0005829	P:gluconeogenesis; P:glycolytic process; P:glycerol catabolic process; P:glyceraldehyde-3-phosphate biosynthetic process; F:triose-phosphate isomerase activity; C:cytosol
Aeleg_00302	---NA---	411									IPR003609 (PFAM); mobidb-lite (MOBIDB_LITE); mobidb-lite (MOBIDB_LITE); mobidb-lite (MOBIDB_LITE); IPR052824 (PANTHER); IPR003609 (PROSITE_PROFILES); SSF57414 (SUPERFAMILY)	no GO terms	no GO terms
Aeleg_00303	RecName: Full=Chloride intracellular channel protein 4; AltName: Full=Glutaredoxin-like oxidoreductase CLIC4; AltName: Full=Intracellular chloride ion channel protein p64H1	207	20	4.57963e-10	45.28	18	P:GO:0002064; P:GO:0006821; P:GO:0009653; P:GO:0035150; P:GO:0042221; P:GO:0048731; P:GO:0050794; P:GO:0051716; F:GO:0005515; F:GO:0016491; C:GO:0005764; C:GO:0005856; C:GO:0012505; C:GO:0016324; C:GO:0031090; C:GO:0032421; C:GO:0043296; C:GO:0098858	P:epithelial cell development; P:chloride transport; P:anatomical structure morphogenesis; P:regulation of tube size; P:response to chemical; P:system development; P:regulation of cellular process; P:cellular response to stimulus; F:protein binding; F:oxidoreductase activity; C:lysosome; C:cytoskeleton; C:endomembrane system; C:apical plasma membrane; C:organelle membrane; C:stereocilium bundle; …	EC:1	Oxidoreductases	G3DSA:3.40.30.10 (GENE3D); G3DSA:1.20.1050.10 (GENE3D); PTHR43920 (PANTHER); IPR036282 (SUPERFAMILY); IPR036249 (SUPERFAMILY)	P:GO:0006821; F:GO:0005254; C:GO:0005737; C:GO:0016020	P:chloride transport; F:chloride channel activity; C:cytoplasm; C:membrane
Aeleg_00304	---NA---	204									no IPS match	no IPS match	no IPS match
Aeleg_00305	---NA---	156									IPR024887 (PFAM); mobidb-lite (MOBIDB_LITE); mobidb-lite (MOBIDB_LITE); mobidb-lite (MOBIDB_LITE); mobidb-lite (MOBIDB_LITE); IPR024887 (PANTHER)	P:GO:0048598; C:GO:0072669	P:embryonic morphogenesis; C:tRNA-splicing ligase complex
Aeleg_00306	RecName: Full=Radial spoke head protein 3 homolog; AltName: Full=A-kinase anchor protein RSPH3; AltName: Full=Radial spoke head-like protein 2	411	5	2.51805e-92	75.07	8	P:GO:0003351; P:GO:0007618; P:GO:0030317; P:GO:2000155; F:GO:0005515; C:GO:0036126; C:GO:0120336; C:GO:0120338	P:epithelial cilium movement involved in extracellular fluid movement; P:mating; P:flagellated sperm motility; P:positive regulation of cilium-dependent cell motility; F:protein binding; C:sperm flagellum; C:radial spoke head 1; C:radial spoke head 3			IPR009290 (PFAM); mobidb-lite (MOBIDB_LITE); mobidb-lite (MOBIDB_LITE); mobidb-lite (MOBIDB_LITE); IPR009290 (PANTHER)	C:GO:0005929	C:cilium
Aeleg_00307	RecName: Full=Membrane-bound transcription factor site-2 protease; AltName: Full=Endopeptidase S2P	364	6	2.59048e-61	47.28	7	P:GO:0019538; P:GO:0034976; P:GO:0035556; C:GO:0005737; C:GO:0012505; C:GO:0016020; C:GO:0043231	P:protein metabolic process; P:response to endoplasmic reticulum stress; P:intracellular signal transduction; C:cytoplasm; C:endomembrane system; C:membrane; C:intracellular membrane-bounded organelle			IPR001193 (PRINTS); IPR008915 (PFAM); IPR001193 (PANTHER); cd06162 (CDD)	P:GO:0006508; P:GO:0031293; P:GO:0051091; P:GO:1905897; P:GO:1990440; F:GO:0004222; C:GO:0005737; C:GO:0016020	P:proteolysis; P:membrane protein intracellular domain proteolysis; P:positive regulation of DNA-binding transcription factor activity; P:regulation of response to endoplasmic reticulum stress; P:obsolete positive regulation of transcription from RNA polymerase II promoter in response to endoplasmic reticulum stress; F:metalloendopeptidase activity; C:cytoplasm; C:membrane
Aeleg_00308	---NA---	201									mobidb-lite (MOBIDB_LITE); mobidb-lite (MOBIDB_LITE)	no GO terms	no GO terms
Aeleg_00309	RecName: Full=MORN repeat-containing protein 3	222	20	5.47714e-07	56.19	21	P:GO:0006897; P:GO:0007164; P:GO:0009827; P:GO:0009846; P:GO:0009860; P:GO:0009958; P:GO:0010118; P:GO:0010311; P:GO:0046488; P:GO:0048678; P:GO:0048766; P:GO:0048768; P:GO:2000114; F:GO:0003779; F:GO:0016308; C:GO:0005829; C:GO:0005930; C:GO:0016324; C:GO:0032426; C:GO:0090406; C:GO:0097729	P:endocytosis; P:establishment of tissue polarity; P:plant-type cell wall modification; P:pollen germination; P:pollen tube growth; P:positive gravitropism; P:stomatal movement; P:lateral root formation; P:phosphatidylinositol metabolic process; P:response to axon injury; P:root hair initiation; P:root hair cell tip growth; P:regulation of establishment of cell polarity; F:actin binding; F:1-phos…	EC:2.7.1.68	1-phosphatidylinositol-4-phosphate 5-kinase	IPR003409 (SMART); G3DSA:2.20.110.10 (GENE3D); IPR003409 (PFAM); PTHR23084 (PANTHER); SSF82185 (SUPERFAMILY)	no GO terms	no GO terms
Aeleg_00310	RecName: Full=Sterile alpha motif domain-containing protein 5; Short=SAM domain-containing protein 5	398	8	1.61289e-21	57.01	15	P:GO:0030509; P:GO:0040037; P:GO:0090024; P:GO:0099151; F:GO:0016791; F:GO:0019904; F:GO:0042802; F:GO:0046875; C:GO:0005654; C:GO:0005737; C:GO:0005813; C:GO:0005886; C:GO:0098794; C:GO:0098978; C:GO:0120025	P:BMP signaling pathway; P:negative regulation of fibroblast growth factor receptor signaling pathway; P:negative regulation of neutrophil chemotaxis; P:regulation of postsynaptic density assembly; F:phosphatase activity; F:protein domain specific binding; F:identical protein binding; F:ephrin receptor binding; C:nucleoplasm; C:cytoplasm; C:centrosome; C:plasma membrane; C:postsynapse; C:glutamat…	EC:3.1.3	Acting on ester bonds	IPR001660 (SMART); IPR001660 (PFAM); IPR013761 (G3DSA:1.10.150.GENE3D); mobidb-lite (MOBIDB_LITE); mobidb-lite (MOBIDB_LITE); mobidb-lite (MOBIDB_LITE); IPR051725 (PANTHER); IPR001660 (PROSITE_PROFILES); IPR013761 (SUPERFAMILY)	F:GO:0005515	F:protein binding
Aeleg_00311	RecName: Full=SAM and SH3 domain-containing protein 1; AltName: Full=Proline-glutamate repeat-containing protein	189	4	3.84259e-08	57.13	15	P:GO:0010595; P:GO:0031666; P:GO:0043507; P:GO:0045766; P:GO:1900044; P:GO:1900745; P:GO:1901224; P:GO:1902498; F:GO:0001965; F:GO:0031435; F:GO:0060090; C:GO:0005654; C:GO:0005829; C:GO:0016020; C:GO:0032991	P:positive regulation of endothelial cell migration; P:positive regulation of lipopolysaccharide-mediated signaling pathway; P:positive regulation of JUN kinase activity; P:positive regulation of angiogenesis; P:regulation of protein K63-linked ubiquitination; P:positive regulation of p38MAPK cascade; P:positive regulation of non-canonical NF-kappaB signal transduction; P:regulation of protein au…			IPR001660 (PFAM); IPR013761 (G3DSA:1.10.150.GENE3D); mobidb-lite (MOBIDB_LITE); mobidb-lite (MOBIDB_LITE); mobidb-lite (MOBIDB_LITE); mobidb-lite (MOBIDB_LITE); IPR001660 (PROSITE_PROFILES); IPR013761 (SUPERFAMILY)	F:GO:0005515	F:protein binding
Aeleg_00312	RecName: Full=Pyrimidine-specific ribonucleoside hydrolase RihB; AltName: Full=Cytidine/uridine-specific hydrolase	300	20	2.27796e-28	53.47	11	P:GO:0006148; P:GO:0010150; P:GO:0044237; P:GO:0046133; F:GO:0005509; F:GO:0035251; F:GO:0042802; F:GO:0045437; F:GO:0046982; F:GO:0047724; C:GO:0005829	P:inosine catabolic process; P:leaf senescence; P:cellular metabolic process; P:pyrimidine ribonucleoside catabolic process; F:calcium ion binding; F:UDP-glucosyltransferase activity; F:identical protein binding; F:uridine nucleosidase activity; F:protein heterodimerization activity; F:inosine nucleosidase activity; C:cytosol	EC:3.2.2.8; EC:3.2.2.2; EC:3.2.2.1; EC:2.4.1; EC:3.2.2.3	Ribosylpyrimidine nucleosidase; Inosine nucleosidase; Purine nucleosidase; Glycosyltransferases; Uridine nucleosidase	IPR036452 (G3DSA:3.90.245.GENE3D); IPR001910 (PFAM); IPR052775 (PANTHER); cd02649 (CDD); IPR036452 (SUPERFAMILY)	F:GO:0016799	F:hydrolase activity, hydrolyzing N-glycosyl compounds
Aeleg_00313	RecName: Full=Pyrimidine-specific ribonucleoside hydrolase RihB; AltName: Full=Cytidine/uridine-specific hydrolase	297	20	9.51321e-31	47.11	9	P:GO:0009164; P:GO:0034654; P:GO:0044237; P:GO:0072521; P:GO:0072527; P:GO:1901566; F:GO:0005515; F:GO:0008477; C:GO:0005622	P:nucleoside catabolic process; P:nucleobase-containing compound biosynthetic process; P:cellular metabolic process; P:purine-containing compound metabolic process; P:pyrimidine-containing compound metabolic process; P:organonitrogen compound biosynthetic process; F:protein binding; F:purine nucleosidase activity; C:intracellular anatomical structure	EC:3.2.2.1	Purine nucleosidase	IPR036452 (G3DSA:3.90.245.GENE3D); IPR001910 (PFAM); IPR052775 (PANTHER); cd02649 (CDD); IPR036452 (SUPERFAMILY)	F:GO:0016799	F:hydrolase activity, hydrolyzing N-glycosyl compounds
Aeleg_00314	---NA---	134									IPR029169 (PFAM); mobidb-lite (MOBIDB_LITE); mobidb-lite (MOBIDB_LITE); mobidb-lite (MOBIDB_LITE); IPR029169 (PANTHER)	P:GO:0016567; P:GO:0043161; C:GO:0005634	P:protein ubiquitination; P:proteasome-mediated ubiquitin-dependent protein catabolic process; C:nucleus
Aeleg_00315	RecName: Full=Minichromosome maintenance domain-containing protein 2; Short=MCM domain-containing protein 2	484	3	9.24801e-14	40.39	4	P:GO:0006302; P:GO:0006310; P:GO:0016043; P:GO:0061982	P:double-strand break repair; P:DNA recombination; P:cellular component organization; P:meiosis I cell cycle process			IPR027417 (G3DSA:3.40.50.GENE3D); IPR002048 (PROSITE_PROFILES)	F:GO:0005509	F:calcium ion binding
Aeleg_00316	RecName: Full=WD repeat-containing protein 3	106	11	1.06487e-23	55.33	24	P:GO:0000462; P:GO:0000479; P:GO:0006884; P:GO:0007186; P:GO:0008217; P:GO:0010468; P:GO:0010906; P:GO:0032350; P:GO:0045598; P:GO:0048856; P:GO:0090181; P:GO:0090207; P:GO:1903725; F:GO:0003924; F:GO:0005543; F:GO:0030515; F:GO:0051020; C:GO:0005654; C:GO:0005730; C:GO:0005829; C:GO:0005886; C:GO:0030686; C:GO:0031965; C:GO:0032040	P:maturation of SSU-rRNA from tricistronic rRNA transcript (SSU-rRNA, 5.8S rRNA, LSU-rRNA); P:endonucleolytic cleavage of tricistronic rRNA transcript (SSU-rRNA, 5.8S rRNA, LSU-rRNA); P:cell volume homeostasis; P:G protein-coupled receptor signaling pathway; P:regulation of blood pressure; P:regulation of gene expression; P:regulation of glucose metabolic process; P:regulation of hormone metaboli…	EC:3.6.1.15	Nucleoside-triphosphate phosphatase	IPR001680 (SMART); IPR001680 (PFAM); IPR015943 (G3DSA:2.130.10.GENE3D); IPR051570 (PANTHER); PS50294 (PROSITE_PROFILES); IPR001680 (PROSITE_PROFILES); IPR036322 (SUPERFAMILY)	P:GO:0030490; F:GO:0005515; F:GO:0030515; C:GO:0032040; C:GO:0034388	P:maturation of SSU-rRNA; F:protein binding; F:snoRNA binding; C:small-subunit processome; C:Pwp2p-containing subcomplex of 90S preribosome
Aeleg_00317	RecName: Full=Lissencephaly-1 homolog	239	20	5.25905e-42	55.26	41	P:GO:0000278; P:GO:0000462; P:GO:0000479; P:GO:0003008; P:GO:0003351; P:GO:0006357; P:GO:0007154; P:GO:0007281; P:GO:0009607; P:GO:0019216; P:GO:0023052; P:GO:0031669; P:GO:0033554; P:GO:0035082; P:GO:0042594; P:GO:0044182; P:GO:0045892; P:GO:0046907; P:GO:0048193; P:GO:0051656; P:GO:0051701; P:GO:0060258; P:GO:0070727; P:GO:0070887; F:GO:0019899; F:GO:0030515; F:GO:0044877; F:GO:0140110; C:GO:00…	P:mitotic cell cycle; P:maturation of SSU-rRNA from tricistronic rRNA transcript (SSU-rRNA, 5.8S rRNA, LSU-rRNA); P:endonucleolytic cleavage of tricistronic rRNA transcript (SSU-rRNA, 5.8S rRNA, LSU-rRNA); P:system process; P:epithelial cilium movement involved in extracellular fluid movement; P:regulation of transcription by RNA polymerase II; P:cell communication; P:germ cell development; P:res…			IPR001680 (SMART); IPR001680 (PFAM); IPR015943 (G3DSA:2.130.10.GENE3D); IPR051570 (PANTHER); IPR001680 (PROSITE_PROFILES); IPR001680 (PROSITE_PROFILES); PS50294 (PROSITE_PROFILES); IPR036322 (SUPERFAMILY)	P:GO:0030490; F:GO:0005515; F:GO:0030515; C:GO:0032040; C:GO:0034388	P:maturation of SSU-rRNA; F:protein binding; F:snoRNA binding; C:small-subunit processome; C:Pwp2p-containing subcomplex of 90S preribosome
Aeleg_00318	RecName: Full=Beta-1,3-galactosyltransferase 1; Short=Beta-1,3-GalTase 1; Short=Beta3Gal-T1; Short=Beta3GalT1; AltName: Full=UDP-galactose:beta-N-acetyl-glucosamine-beta-1,3-galactosyltransferase 1	310	20	1.08465e-26	47.14	10	P:GO:0006688; P:GO:0009653; P:GO:0046513; P:GO:0048477; P:GO:0060429; P:GO:0070085; F:GO:0008375; F:GO:0035250; C:GO:0005794; C:GO:0031090	P:glycosphingolipid biosynthetic process; P:anatomical structure morphogenesis; P:ceramide biosynthetic process; P:oogenesis; P:epithelium development; P:glycosylation; F:acetylglucosaminyltransferase activity; F:UDP-galactosyltransferase activity; C:Golgi apparatus; C:organelle membrane	EC:2.4.1	Glycosyltransferases	G3DSA:3.90.550.50 (GENE3D); IPR002659 (PFAM); IPR002659 (PANTHER)	P:GO:0006486; F:GO:0016758; C:GO:0000139; C:GO:0016020	P:protein glycosylation; F:hexosyltransferase activity; C:Golgi membrane; C:membrane
Aeleg_00319	RecName: Full=Katanin p80 WD40 repeat-containing subunit B1; Short=Katanin p80 subunit B1; AltName: Full=p80 katanin	129	20	5.50725e-47	56.91	35	P:GO:0000122; P:GO:0000447; P:GO:0000472; P:GO:0000480; P:GO:0006996; P:GO:0009267; P:GO:0009372; P:GO:0009416; P:GO:0030682; P:GO:0036166; P:GO:0036170; P:GO:0036171; P:GO:0036180; P:GO:0044114; P:GO:0044409; P:GO:0045827; P:GO:0048522; P:GO:0071280; P:GO:0097308; P:GO:0098609; P:GO:1900429; F:GO:0001217; F:GO:0003712; F:GO:0005515; F:GO:0034511; F:GO:0036094; C:GO:0005654; C:GO:0005667; C:GO:00…	P:negative regulation of transcription by RNA polymerase II; P:endonucleolytic cleavage in ITS1 to separate SSU-rRNA from 5.8S rRNA and LSU-rRNA from tricistronic rRNA transcript (SSU-rRNA, 5.8S rRNA, LSU-rRNA); P:endonucleolytic cleavage to generate mature 5'-end of SSU-rRNA from (SSU-rRNA, 5.8S rRNA, LSU-rRNA); P:endonucleolytic cleavage in 5'-ETS of tricistronic rRNA transcript (SSU-rRNA, 5.8S…			IPR001680 (SMART); IPR015943 (G3DSA:2.130.10.GENE3D); IPR001680 (PFAM); IPR051570 (PANTHER); PS50294 (PROSITE_PROFILES); IPR001680 (PROSITE_PROFILES); IPR036322 (SUPERFAMILY)	P:GO:0030490; F:GO:0005515; F:GO:0030515; C:GO:0032040; C:GO:0034388	P:maturation of SSU-rRNA; F:protein binding; F:snoRNA binding; C:small-subunit processome; C:Pwp2p-containing subcomplex of 90S preribosome
Aeleg_00320	RecName: Full=Chloride intracellular channel protein 1; AltName: Full=Glutaredoxin-like oxidoreductase CLIC1; AltName: Full=Glutathione-dependent dehydroascorbate reductase CLIC1	296	20	1.646e-23	44.81	17	P:GO:0006811; P:GO:0009653; P:GO:0030855; P:GO:0048513; P:GO:0048518; P:GO:0048731; P:GO:0050794; P:GO:0051716; F:GO:0005515; C:GO:0005737; C:GO:0005856; C:GO:0012505; C:GO:0016020; C:GO:0031981; C:GO:0031982; C:GO:0071944; C:GO:0098858	P:monoatomic ion transport; P:anatomical structure morphogenesis; P:epithelial cell differentiation; P:animal organ development; P:positive regulation of biological process; P:system development; P:regulation of cellular process; P:cellular response to stimulus; F:protein binding; C:cytoplasm; C:cytoskeleton; C:endomembrane system; C:membrane; C:nuclear lumen; C:vesicle; C:cell periphery; C:actin…			G3DSA:1.20.1050.10 (GENE3D); G3DSA:3.40.30.10 (GENE3D); PTHR43920 (PANTHER); IPR036282 (SUPERFAMILY)	P:GO:0006821; F:GO:0005254; C:GO:0005737; C:GO:0016020	P:chloride transport; F:chloride channel activity; C:cytoplasm; C:membrane
Aeleg_00321	RecName: Full=Cilia- and flagella-associated protein 95	215	3	1.04758e-38	55.11	2	C:GO:0005879; C:GO:0005886	C:axonemal microtubule; C:plasma membrane			IPR027905 (PFAM); IPR027905 (PANTHER)	C:GO:0005886	C:plasma membrane
Aeleg_00322	RecName: Full=Protein arginine N-methyltransferase 7	846	20	8.24045e-136	50.65	11	P:GO:0000387; P:GO:0018216; P:GO:0071514; F:GO:0035241; F:GO:0035243; F:GO:0042393; F:GO:0043021; F:GO:0044020; C:GO:0001650; C:GO:0005654; C:GO:0005829	P:spliceosomal snRNP assembly; P:peptidyl-arginine methylation; P:genomic imprinting; F:protein-arginine omega-N monomethyltransferase activity; F:protein-arginine omega-N symmetric methyltransferase activity; F:histone binding; F:ribonucleoprotein complex binding; F:histone H4R3 methyltransferase activity; C:fibrillar center; C:nucleoplasm; C:cytosol	EC:2.1.1.320; EC:2.1.1.321	Type II protein arginine methyltransferase; Type III protein arginine methyltransferase	IPR019734 (SMART); IPR029063 (G3DSA:3.40.50.GENE3D); PF06325 (PFAM); G3DSA:2.70.160.11 (GENE3D); IPR011990 (G3DSA:1.25.40.GENE3D); IPR029063 (G3DSA:3.40.50.GENE3D); G3DSA:2.70.160.11 (GENE3D); PF22528 (PFAM); IPR025799 (PANTHER); IPR025799 (PROSITE_PROFILES); IPR019734 (PROSITE_PROFILES); cd02440 (CDD); IPR029063 (SUPERFAMILY); IPR029063 (SUPERFAMILY); IPR011990 (SUPERFAMILY)	P:GO:0018216; F:GO:0005515; F:GO:0016274	P:peptidyl-arginine methylation; F:protein binding; F:protein-arginine N-methyltransferase activity
Aeleg_00323	RecName: Full=Sodium/nucleoside cotransporter 1; AltName: Full=Concentrative nucleoside transporter 1; Short=CNT 1; AltName: Full=Na(+)/nucleoside cotransporter 1; AltName: Full=Sodium-coupled nucleoside transporter 1; AltName: Full=Solute carrier family 28 member 1	470	20	2.67845e-116	61.19	32	P:GO:0001895; P:GO:0006139; P:GO:0006805; P:GO:0006836; P:GO:0006855; P:GO:0015855; P:GO:0015860; P:GO:0015861; P:GO:0015862; P:GO:0032238; P:GO:0034394; P:GO:0035340; P:GO:0035725; P:GO:0045117; P:GO:0180015; P:GO:1904823; F:GO:0005326; F:GO:0005515; F:GO:0015211; F:GO:0015212; F:GO:0015213; F:GO:0015389; F:GO:0015390; F:GO:1901474; C:GO:0005783; C:GO:0005829; C:GO:0012506; C:GO:0016324; C:GO:00…	P:retina homeostasis; P:nucleobase-containing compound metabolic process; P:xenobiotic metabolic process; P:neurotransmitter transport; P:xenobiotic transmembrane transport; P:pyrimidine nucleobase transport; P:purine nucleoside transmembrane transport; P:cytidine transport; P:uridine transmembrane transport; P:adenosine transport; P:protein localization to cell surface; P:inosine transport; P:so…			IPR011657 (PFAM); IPR002668 (PFAM); IPR011642 (PFAM); IPR008276 (PANTHER)	P:GO:1901642; F:GO:0005337; F:GO:0005415; F:GO:0015293; C:GO:0005886; C:GO:0005886; C:GO:0016020	P:nucleoside transmembrane transport; F:nucleoside transmembrane transporter activity; F:nucleoside:sodium symporter activity; F:symporter activity; C:plasma membrane; C:plasma membrane; C:membrane
Aeleg_00324	RecName: Full=C-type lectin domain family 4 member M; AltName: Full=CD209 antigen-like protein 1; AltName: CD_antigen=CD299	146	20	1.8496e-18	51.58	21	P:GO:0002706; P:GO:0002822; P:GO:0006898; P:GO:0042130; P:GO:0042742; P:GO:0045087; P:GO:0048518; P:GO:0051716; P:GO:0060284; P:GO:0071345; P:GO:2000026; F:GO:0004888; F:GO:0005515; F:GO:0044877; F:GO:0048029; F:GO:0097367; C:GO:0005576; C:GO:0005768; C:GO:0005886; C:GO:0009986; C:GO:0030667	P:regulation of lymphocyte mediated immunity; P:regulation of adaptive immune response based on somatic recombination of immune receptors built from immunoglobulin superfamily domains; P:receptor-mediated endocytosis; P:negative regulation of T cell proliferation; P:defense response to bacterium; P:innate immune response; P:positive regulation of biological process; P:cellular response to stimulu…			IPR001304 (SMART); IPR016186 (G3DSA:3.10.100.GENE3D); IPR001304 (PFAM); IPR050111 (PANTHER); IPR001304 (PROSITE_PROFILES); cd00037 (CDD); IPR016187 (SUPERFAMILY)	F:GO:0038023	F:signaling receptor activity
Aeleg_00325	---NA---	234									IPR003582 (PFAM); mobidb-lite (MOBIDB_LITE); mobidb-lite (MOBIDB_LITE); mobidb-lite (MOBIDB_LITE); IPR003582 (PROSITE_PROFILES)	no GO terms	no GO terms
Aeleg_00326	RecName: Full=Collagen alpha-1(XII) chain; Flags: Precursor	651	20	5.21838e-14	51.49	16	P:GO:0007155; P:GO:0007399; P:GO:0030198; P:GO:0035987; P:GO:0048513; P:GO:0048522; P:GO:0050793; P:GO:0051239; F:GO:0005488; C:GO:0005576; C:GO:0005581; C:GO:0005737; C:GO:0012505; C:GO:0016020; C:GO:0043231; C:GO:0062023	P:cell adhesion; P:nervous system development; P:extracellular matrix organization; P:endodermal cell differentiation; P:animal organ development; P:positive regulation of cellular process; P:regulation of developmental process; P:regulation of multicellular organismal process; F:binding; C:extracellular region; C:collagen trimer; C:cytoplasm; C:endomembrane system; C:membrane; C:intracellular me…			IPR000519 (SMART); IPR002035 (SMART); IPR014044 (SMART); IPR035940 (G3DSA:3.40.33.GENE3D); IPR002035 (PFAM); IPR000519 (PFAM); IPR036465 (G3DSA:3.40.50.GENE3D); IPR044913 (G3DSA:4.10.110.GENE3D); IPR014044 (PFAM); mobidb-lite (MOBIDB_LITE); mobidb-lite (MOBIDB_LITE); IPR050525 (PANTHER); IPR000519 (PROSITE_PROFILES); IPR002035 (PROSITE_PROFILES); cd01450 (CDD); IPR000519 (CDD); IPR035940 (SUPERFA…	no GO terms	no GO terms
Aeleg_00327	RecName: Full=Matrilin-3; Flags: Precursor	188	20	5.18194e-20	50.89	11	P:GO:0007155; P:GO:0007399; P:GO:0016043; P:GO:0030154; P:GO:0050794; P:GO:0051216; P:GO:2000026; F:GO:0005515; C:GO:0005576; C:GO:0032991; C:GO:0062023	P:cell adhesion; P:nervous system development; P:cellular component organization; P:cell differentiation; P:regulation of cellular process; P:cartilage development; P:regulation of multicellular organismal development; F:protein binding; C:extracellular region; C:protein-containing complex; C:collagen-containing extracellular matrix			IPR002035 (SMART); IPR036465 (G3DSA:3.40.50.GENE3D); IPR002035 (PFAM); IPR052229 (PANTHER); IPR002035 (PROSITE_PROFILES); cd01450 (CDD); IPR036465 (SUPERFAMILY)	no GO terms	no GO terms
Aeleg_00328	---NA---	146									mobidb-lite (MOBIDB_LITE); mobidb-lite (MOBIDB_LITE)	no GO terms	no GO terms
Aeleg_00329	RecName: Full=Golgi-associated plant pathogenesis-related protein 1; Short=GAPR-1; Short=Golgi-associated PR-1 protein; AltName: Full=Glioma pathogenesis-related protein 2; Short=GliPR 2	152	20	7.0246e-11	48.03	13	P:GO:0006869; P:GO:0019953; P:GO:0098542; P:GO:1901700; F:GO:0008289; F:GO:0036094; C:GO:0005576; C:GO:0005737; C:GO:0012505; C:GO:0016020; C:GO:0031982; C:GO:0043231; C:GO:0071944	P:lipid transport; P:sexual reproduction; P:defense response to other organism; P:response to oxygen-containing compound; F:lipid binding; F:small molecule binding; C:extracellular region; C:cytoplasm; C:endomembrane system; C:membrane; C:vesicle; C:intracellular membrane-bounded organelle; C:cell periphery			IPR001283 (PRINTS); IPR014044 (SMART); IPR014044 (PFAM); IPR035940 (G3DSA:3.40.33.GENE3D); IPR001283 (PANTHER); IPR035940 (SUPERFAMILY)	C:GO:0005615	C:extracellular space
Aeleg_00330	RecName: Full=Cochlin; AltName: Full=COCH-5B2; Flags: Precursor	1692	20	4.07454e-25	54.43	13	P:GO:0003229; P:GO:0010811; P:GO:0021510; P:GO:0030199; P:GO:0048873; P:GO:0061050; F:GO:0005198; F:GO:0005515; F:GO:0005539; C:GO:0005614; C:GO:0005615; C:GO:0043227; C:GO:0060111	P:ventricular cardiac muscle tissue development; P:positive regulation of cell-substrate adhesion; P:spinal cord development; P:collagen fibril organization; P:homeostasis of number of cells within a tissue; P:regulation of cell growth involved in cardiac muscle cell development; F:structural molecule activity; F:protein binding; F:glycosaminoglycan binding; C:interstitial matrix; C:extracellular…			PR00453 (PRINTS); IPR002035 (SMART); IPR002035 (PFAM); IPR036465 (G3DSA:3.40.50.GENE3D); IPR036465 (G3DSA:3.40.50.GENE3D); mobidb-lite (MOBIDB_LITE); mobidb-lite (MOBIDB_LITE); mobidb-lite (MOBIDB_LITE); mobidb-lite (MOBIDB_LITE); mobidb-lite (MOBIDB_LITE); mobidb-lite (MOBIDB_LITE); mobidb-lite (MOBIDB_LITE); IPR052229 (PANTHER); IPR002035 (PROSITE_PROFILES); IPR002035 (PROSITE_PROFILES); IPR002…	no GO terms	no GO terms
Aeleg_00331	RecName: Full=Collagen alpha-1(XII) chain; Flags: Precursor	504	20	9.89052e-11	49.38	7	P:GO:0007155; P:GO:0007275; P:GO:0050794; F:GO:0005515; C:GO:0005576; C:GO:0043227; C:GO:0062023	P:cell adhesion; P:multicellular organism development; P:regulation of cellular process; F:protein binding; C:extracellular region; C:membrane-bounded organelle; C:collagen-containing extracellular matrix			IPR002035 (SMART); IPR002035 (PFAM); IPR036465 (G3DSA:3.40.50.GENE3D); mobidb-lite (MOBIDB_LITE); mobidb-lite (MOBIDB_LITE); mobidb-lite (MOBIDB_LITE); mobidb-lite (MOBIDB_LITE); mobidb-lite (MOBIDB_LITE); mobidb-lite (MOBIDB_LITE); IPR050525 (PANTHER); IPR002035 (PROSITE_PROFILES); cd01450 (CDD); IPR036465 (SUPERFAMILY)	C:GO:0062023	C:collagen-containing extracellular matrix
Aeleg_00332	RecName: Full=Cochlin; AltName: Full=COCH-5B2; Flags: Precursor	2080	20	5.26713e-49	43.54	5	P:GO:0009987; P:GO:0032501; P:GO:0048856; F:GO:0005488; C:GO:0062023	P:cellular process; P:multicellular organismal process; P:anatomical structure development; F:binding; C:collagen-containing extracellular matrix			PR00453 (PRINTS); IPR002035 (SMART); IPR003582 (SMART); IPR036465 (G3DSA:3.40.50.GENE3D); IPR003582 (PFAM); IPR002035 (PFAM); IPR036465 (G3DSA:3.40.50.GENE3D); IPR036465 (G3DSA:3.40.50.GENE3D); IPR036465 (G3DSA:3.40.50.GENE3D); mobidb-lite (MOBIDB_LITE); mobidb-lite (MOBIDB_LITE); mobidb-lite (MOBIDB_LITE); mobidb-lite (MOBIDB_LITE); mobidb-lite (MOBIDB_LITE); mobidb-lite (MOBIDB_LITE); IPR050525…	no GO terms	no GO terms
Aeleg_00333	RecName: Full=Cochlin; AltName: Full=COCH-5B2; Flags: Precursor	168	20	6.81587e-17	50.71	13	P:GO:0007399; P:GO:0009653; P:GO:0009888; P:GO:0030154; P:GO:0030198; P:GO:0050794; P:GO:2000026; F:GO:0005198; F:GO:0005488; C:GO:0005576; C:GO:0032991; C:GO:0043226; C:GO:0062023	P:nervous system development; P:anatomical structure morphogenesis; P:tissue development; P:cell differentiation; P:extracellular matrix organization; P:regulation of cellular process; P:regulation of multicellular organismal development; F:structural molecule activity; F:binding; C:extracellular region; C:protein-containing complex; C:organelle; C:collagen-containing extracellular matrix			IPR002035 (SMART); IPR002035 (PFAM); IPR036465 (G3DSA:3.40.50.GENE3D); IPR050525 (PANTHER); IPR002035 (PROSITE_PROFILES); IPR036465 (SUPERFAMILY)	no GO terms	no GO terms
Aeleg_00334	---NA---	181									mobidb-lite (MOBIDB_LITE); mobidb-lite (MOBIDB_LITE); mobidb-lite (MOBIDB_LITE); mobidb-lite (MOBIDB_LITE)	no GO terms	no GO terms
Aeleg_00335	RecName: Full=Collagen alpha-1(XII) chain; Flags: Precursor	297	20	7.29648e-23	50.94	11	P:GO:0007155; P:GO:0030198; P:GO:0035987; P:GO:0050794; P:GO:0051216; F:GO:0005198; F:GO:0005515; C:GO:0005615; C:GO:0005622; C:GO:0043227; C:GO:0120216	P:cell adhesion; P:extracellular matrix organization; P:endodermal cell differentiation; P:regulation of cellular process; P:cartilage development; F:structural molecule activity; F:protein binding; C:extracellular space; C:intracellular anatomical structure; C:membrane-bounded organelle; C:matrilin complex			IPR002035 (SMART); IPR036465 (G3DSA:3.40.50.GENE3D); IPR002035 (PFAM); mobidb-lite (MOBIDB_LITE); IPR050525 (PANTHER); IPR002035 (PROSITE_PROFILES); IPR036465 (SUPERFAMILY)	no GO terms	no GO terms
Aeleg_00336	RecName: Full=Bis(5'-adenosyl)-triphosphatase enpp4; AltName: Full=AP3A hydrolase; Short=AP3Aase; AltName: Full=Ectonucleotide pyrophosphatase/phosphodiesterase family member 4; Short=E-NPP 4; Short=NPP-4; Flags: Precursor	465	20	2.24857e-71	49.98	38	P:GO:0006684; P:GO:0006810; P:GO:0008285; P:GO:0009141; P:GO:0009150; P:GO:0009968; P:GO:0010243; P:GO:0010556; P:GO:0010605; P:GO:0019219; P:GO:0019220; P:GO:0031214; P:GO:0031324; P:GO:0031325; P:GO:0034250; P:GO:0045595; P:GO:0045834; P:GO:0051093; P:GO:0051240; P:GO:0055062; P:GO:1901292; P:GO:1901565; P:GO:1901700; P:GO:1904729; P:GO:1905038; F:GO:0004527; F:GO:0004551; F:GO:0005515; F:GO:00…	P:sphingomyelin metabolic process; P:transport; P:negative regulation of cell population proliferation; P:nucleoside triphosphate metabolic process; P:purine ribonucleotide metabolic process; P:negative regulation of signal transduction; P:response to organonitrogen compound; P:regulation of macromolecule biosynthetic process; P:negative regulation of macromolecule metabolic process; P:regulation…	EC:3.1.4; EC:3.6.1.9	Acting on ester bonds; Nucleotide diphosphatase	IPR017850 (G3DSA:3.40.720.GENE3D); IPR002591 (PFAM); PTHR10151 (PANTHER); cd16018 (CDD); IPR017850 (SUPERFAMILY)	no GO terms	no GO terms
Aeleg_00337	RecName: Full=rDNA transcriptional regulator pol5; AltName: Full=DNA polymerase V; Short=POL V; AltName: Full=DNA polymerase phi	458	5	4.95721e-21	44.63	4	P:GO:0006355; P:GO:0048522; F:GO:0043565; C:GO:0031981	P:regulation of DNA-templated transcription; P:positive regulation of cellular process; F:sequence-specific DNA binding; C:nuclear lumen			IPR007015 (PFAM); IPR007015 (PANTHER)	P:GO:0006355; F:GO:0003677; F:GO:0003714; F:GO:0003723; F:GO:0008134; F:GO:0043565; C:GO:0005730	P:regulation of DNA-templated transcription; F:DNA binding; F:transcription corepressor activity; F:RNA binding; F:transcription factor binding; F:sequence-specific DNA binding; C:nucleolus
Aeleg_00338	RecName: Full=F-box only protein 22	380	3	1.09202e-11	42.22	3	P:GO:0019538; P:GO:0050789; C:GO:0005622	P:protein metabolic process; P:regulation of biological process; C:intracellular anatomical structure			PTHR14939 (PANTHER)	P:GO:0000209; P:GO:0032436	P:protein polyubiquitination; P:positive regulation of proteasomal ubiquitin-dependent protein catabolic process
Aeleg_00339	RecName: Full=Solute carrier family 22 member 7; AltName: Full=Organic anion transporter 2	321	20	3.10686e-18	43.43	19	P:GO:0006836; P:GO:0015718; P:GO:0015879; P:GO:0032501; P:GO:0044237; P:GO:0048518; P:GO:0050794; P:GO:0051937; P:GO:0055085; P:GO:0070887; F:GO:0008514; F:GO:0015291; F:GO:0015651; F:GO:0072349; C:GO:0005773; C:GO:0012505; C:GO:0031967; C:GO:0098588; C:GO:0098590	P:neurotransmitter transport; P:monocarboxylic acid transport; P:carnitine transport; P:multicellular organismal process; P:cellular metabolic process; P:positive regulation of biological process; P:regulation of cellular process; P:catecholamine transport; P:transmembrane transport; P:cellular response to chemical stimulus; F:organic anion transmembrane transporter activity; F:secondary active t…			IPR036259 (G3DSA:1.20.1250.GENE3D); IPR005828 (PFAM); PTHR24064 (PANTHER); IPR020846 (PROSITE_PROFILES); IPR036259 (SUPERFAMILY)	P:GO:0055085; F:GO:0022857; C:GO:0016020	P:transmembrane transport; F:transmembrane transporter activity; C:membrane
Aeleg_00340	RecName: Full=Sex-determining region Y protein; AltName: Full=Testis-determining factor	412	20	1.17081e-23	63.1	72	P:GO:0000122; P:GO:0001649; P:GO:0001701; P:GO:0001706; P:GO:0001708; P:GO:0001755; P:GO:0002065; P:GO:0003007; P:GO:0003179; P:GO:0003413; P:GO:0003415; P:GO:0006338; P:GO:0007422; P:GO:0008285; P:GO:0010628; P:GO:0010817; P:GO:0014015; P:GO:0014029; P:GO:0019933; P:GO:0030178; P:GO:0030198; P:GO:0030238; P:GO:0030279; P:GO:0030856; P:GO:0031960; P:GO:0032330; P:GO:0033690; P:GO:0035265; P:GO:00…	P:negative regulation of transcription by RNA polymerase II; P:osteoblast differentiation; P:in utero embryonic development; P:endoderm formation; P:cell fate specification; P:neural crest cell migration; P:columnar/cuboidal epithelial cell differentiation; P:heart morphogenesis; P:heart valve morphogenesis; P:chondrocyte differentiation involved in endochondral bone morphogenesis; P:chondrocyte …			IPR009071 (SMART); IPR009071 (PFAM); IPR036910 (G3DSA:1.10.30.GENE3D); mobidb-lite (MOBIDB_LITE); mobidb-lite (MOBIDB_LITE); IPR052856 (PANTHER); IPR009071 (PROSITE_PROFILES); cd22033 (CDD); IPR036910 (SUPERFAMILY)	no GO terms	no GO terms
Aeleg_00341	RecName: Full=Kinesin-like protein KIN-8A	1024	20	4.4725e-12	50.89	29	P:GO:0007052; P:GO:0007079; P:GO:0030071; P:GO:0035720; P:GO:0044458; P:GO:0045860; P:GO:0047496; P:GO:0051017; P:GO:0051382; P:GO:0072386; P:GO:0099606; P:GO:0099607; F:GO:0003777; F:GO:0005524; F:GO:0008017; F:GO:0042802; F:GO:0043515; F:GO:0051015; C:GO:0000776; C:GO:0005634; C:GO:0005828; C:GO:0030496; C:GO:0030864; C:GO:0031252; C:GO:0031514; C:GO:0036064; C:GO:0045171; C:GO:0097014; C:GO:19…	P:mitotic spindle organization; P:mitotic chromosome movement towards spindle pole; P:regulation of mitotic metaphase/anaphase transition; P:intraciliary anterograde transport; P:motile cilium assembly; P:positive regulation of protein kinase activity; P:vesicle transport along microtubule; P:actin filament bundle assembly; P:kinetochore assembly; P:plus-end-directed organelle transport along mic…			IPR001752 (SMART); IPR036961 (G3DSA:3.40.850.GENE3D); IPR036961 (G3DSA:3.40.850.GENE3D); IPR001752 (PFAM); mobidb-lite (MOBIDB_LITE); mobidb-lite (MOBIDB_LITE); mobidb-lite (MOBIDB_LITE); mobidb-lite (MOBIDB_LITE); mobidb-lite (MOBIDB_LITE); mobidb-lite (MOBIDB_LITE); mobidb-lite (MOBIDB_LITE); mobidb-lite (MOBIDB_LITE); IPR027640 (PANTHER); IPR001752 (PROSITE_PROFILES); IPR027417 (SUPERFAMILY)	P:GO:0007018; F:GO:0003777; F:GO:0005524; F:GO:0008017	P:microtubule-based movement; F:microtubule motor activity; F:ATP binding; F:microtubule binding
Aeleg_00342	---NA---	321									no IPS match	no IPS match	no IPS match
Aeleg_00343	RecName: Full=Mannosyl-oligosaccharide glucosidase; AltName: Full=Processing A-glucosidase I	810	8	0	55.96	6	P:GO:0009059; P:GO:0009100; P:GO:0009913; P:GO:0010053; F:GO:0015926; C:GO:0005789	P:macromolecule biosynthetic process; P:glycoprotein metabolic process; P:epidermal cell differentiation; P:root epidermal cell differentiation; F:glucosidase activity; C:endoplasmic reticulum membrane	EC:3.2.1	Glycosylases	IPR038518 (G3DSA:2.70.98.GENE3D); IPR012341 (G3DSA:1.50.10.GENE3D); IPR031631 (PFAM); IPR031335 (PFAM); mobidb-lite (MOBIDB_LITE); IPR004888 (PANTHER); IPR008928 (SUPERFAMILY)	P:GO:0005975; P:GO:0006487; P:GO:0009311; F:GO:0004573; C:GO:0005789	P:carbohydrate metabolic process; P:protein N-linked glycosylation; P:oligosaccharide metabolic process; F:Glc3Man9GlcNAc2 oligosaccharide glucosidase activity; C:endoplasmic reticulum membrane
Aeleg_00344	RecName: Full=Actin	340	20	0	72.47	22	P:GO:0007283; P:GO:0008089; P:GO:0008090; P:GO:0009845; P:GO:0016192; P:GO:0019896; P:GO:0048364; F:GO:0005515; F:GO:0005524; F:GO:0008976; C:GO:0002177; C:GO:0005576; C:GO:0005634; C:GO:0005813; C:GO:0005814; C:GO:0005829; C:GO:0005869; C:GO:0005938; C:GO:0030137; C:GO:0036156; C:GO:1904115; C:GO:1904813	P:spermatogenesis; P:anterograde axonal transport; P:retrograde axonal transport; P:seed germination; P:vesicle-mediated transport; P:axonal transport of mitochondrion; P:root development; F:protein binding; F:ATP binding; F:polyphosphate kinase activity; C:manchette; C:extracellular region; C:nucleus; C:centrosome; C:centriole; C:cytosol; C:dynactin complex; C:cell cortex; C:COPI-coated vesicle;…	EC:2.7.4.1	Polyphosphate kinase	IPR004000 (SMART); G3DSA:3.30.420.40 (GENE3D); G3DSA:3.90.640.10 (GENE3D); G3DSA:3.30.420.40 (GENE3D); IPR004000 (PFAM); G3DSA:3.30.420.40 (GENE3D); IPR004000 (PANTHER); cd00012 (CDD); IPR043129 (SUPERFAMILY); IPR043129 (SUPERFAMILY)	no GO terms	no GO terms
Aeleg_00345	RecName: Full=Phospholipid phosphatase 5	175	20	1.89257e-38	61.1	22	P:GO:0001835; P:GO:0006644; P:GO:0006670; P:GO:0006672; P:GO:0007276; P:GO:0009605; P:GO:0010224; P:GO:0031346; P:GO:0038096; P:GO:0046839; P:GO:0090279; P:GO:0120035; F:GO:0000810; F:GO:0008195; F:GO:0042392; F:GO:0042802; F:GO:0106235; C:GO:0000329; C:GO:0005769; C:GO:0005783; C:GO:0045121; C:GO:0098590	P:blastocyst hatching; P:phospholipid metabolic process; P:sphingosine metabolic process; P:ceramide metabolic process; P:gamete generation; P:response to external stimulus; P:response to UV-B; P:positive regulation of cell projection organization; P:Fc-gamma receptor signaling pathway involved in phagocytosis; P:phospholipid dephosphorylation; P:regulation of calcium ion import; P:regulation of …	EC:3.6.1.75; EC:3.1.3.4	n/a; Phosphatidate phosphatase	IPR000326 (SMART); IPR000326 (PFAM); G3DSA:1.20.144.10 (GENE3D); IPR043216 (PANTHER); IPR036938 (SUPERFAMILY)	P:GO:0006644; P:GO:0046839; F:GO:0008195	P:phospholipid metabolic process; P:phospholipid dephosphorylation; F:phosphatidate phosphatase activity
Aeleg_00346	RecName: Full=N-acetylgalactosamine-6-sulfatase; AltName: Full=Chondroitinsulfatase; Short=Chondroitinase; AltName: Full=Galactose-6-sulfate sulfatase; AltName: Full=N-acetylgalactosamine-6-sulfate sulfatase; Short=GalNAc6S sulfatase; Flags: Precursor	548	20	8.26739e-162	57.23	28	P:GO:0001501; P:GO:0006706; P:GO:0007040; P:GO:0007611; P:GO:0008284; P:GO:0008544; P:GO:0009268; P:GO:0010001; P:GO:0010467; P:GO:0014070; P:GO:0022414; P:GO:0043434; P:GO:0043588; P:GO:0043627; P:GO:0048872; P:GO:0051402; P:GO:0060041; F:GO:0004065; F:GO:0004773; F:GO:0033889; C:GO:0005576; C:GO:0005635; C:GO:0005764; C:GO:0005768; C:GO:0005788; C:GO:0005789; C:GO:0005794; C:GO:0005886	P:skeletal system development; P:steroid catabolic process; P:lysosome organization; P:learning or memory; P:positive regulation of cell population proliferation; P:epidermis development; P:response to pH; P:glial cell differentiation; P:gene expression; P:response to organic cyclic compound; P:reproductive process; P:response to peptide hormone; P:skin development; P:response to estrogen; P:home…	EC:3.1.6.15; EC:3.1.6.2	N-sulfoglucosamine-3-sulfatase; Steryl-sulfatase	IPR017850 (G3DSA:3.40.720.GENE3D); G3DSA:3.30.1120.10 (GENE3D); G3DSA:1.10.287.550 (GENE3D); IPR000917 (PFAM); PF14707 (PFAM); IPR050738 (PANTHER); IPR017850 (SUPERFAMILY)	F:GO:0004065	F:arylsulfatase activity
Aeleg_00347	RecName: Full=Ornithine decarboxylase; Short=ODC	154	20	1.5541e-16	54.82	9	P:GO:0009446; P:GO:0009615; P:GO:0042176; P:GO:0048522; F:GO:0004586; F:GO:0005515; C:GO:0005794; C:GO:0031410; C:GO:0042995	P:putrescine biosynthetic process; P:response to virus; P:regulation of protein catabolic process; P:positive regulation of cellular process; F:ornithine decarboxylase activity; F:protein binding; C:Golgi apparatus; C:cytoplasmic vesicle; C:cell projection	EC:4.1.1.17	Ornithine decarboxylase	IPR022644 (PFAM); IPR029066 (G3DSA:3.20.20.GENE3D); IPR002433 (PANTHER); IPR029066 (SUPERFAMILY)	P:GO:0006596; P:GO:0033387; F:GO:0003824; F:GO:0004586; C:GO:0005737	P:polyamine biosynthetic process; P:putrescine biosynthetic process from ornithine; F:catalytic activity; F:ornithine decarboxylase activity; C:cytoplasm
Aeleg_00348	RecName: Full=Ornithine decarboxylase; Short=ODC	475	20	7.80901e-61	60.66	28	P:GO:0001822; P:GO:0009615; P:GO:0010825; P:GO:0033387; P:GO:0042177; P:GO:0043085; P:GO:0044849; P:GO:0050679; P:GO:0097055; P:GO:0098629; P:GO:1902269; F:GO:0004586; F:GO:0008792; F:GO:0042803; F:GO:0042978; C:GO:0005634; C:GO:0005739; C:GO:0005801; C:GO:0005802; C:GO:0005813; C:GO:0005829; C:GO:0030133; C:GO:0030424; C:GO:0030425; C:GO:0033116; C:GO:0043204; C:GO:0048471; C:GO:1990005	P:kidney development; P:response to virus; P:positive regulation of centrosome duplication; P:putrescine biosynthetic process from ornithine; P:negative regulation of protein catabolic process; P:positive regulation of catalytic activity; P:estrous cycle; P:positive regulation of epithelial cell proliferation; P:agmatine biosynthetic process; P:trans-Golgi network membrane organization; P:positiv…	EC:4.1.1.17; EC:4.1.1.19	Ornithine decarboxylase; Arginine decarboxylase	IPR000183 (PRINTS); IPR002433 (PRINTS); IPR029066 (G3DSA:3.20.20.GENE3D); IPR022644 (PFAM); IPR009006 (G3DSA:2.40.37.GENE3D); IPR022643 (PFAM); IPR009006 (G3DSA:2.40.37.GENE3D); IPR002433 (PANTHER); IPR029066 (SUPERFAMILY); IPR029066 (SUPERFAMILY); IPR009006 (SUPERFAMILY)	P:GO:0006596; P:GO:0033387; F:GO:0003824; F:GO:0004586; C:GO:0005737	P:polyamine biosynthetic process; P:putrescine biosynthetic process from ornithine; F:catalytic activity; F:ornithine decarboxylase activity; C:cytoplasm
Aeleg_00349	RecName: Full=(E2-independent) E3 ubiquitin-conjugating enzyme FATS; AltName: Full=Centrosomal protein C10orf90; AltName: Full=E2/E3 hybrid ubiquitin-protein ligase FATS; AltName: Full=Fragile-site associated tumor suppressor homolog; Short=FATS	1809	1	0.000726332	58.33	4	C:GO:0005813; C:GO:0005829; C:GO:0005886; C:GO:0015629	C:centrosome; C:cytosol; C:plasma membrane; C:actin cytoskeleton			IPR029299 (PFAM); mobidb-lite (MOBIDB_LITE); mobidb-lite (MOBIDB_LITE); mobidb-lite (MOBIDB_LITE); mobidb-lite (MOBIDB_LITE); mobidb-lite (MOBIDB_LITE); mobidb-lite (MOBIDB_LITE); mobidb-lite (MOBIDB_LITE); mobidb-lite (MOBIDB_LITE); mobidb-lite (MOBIDB_LITE); mobidb-lite (MOBIDB_LITE); mobidb-lite (MOBIDB_LITE); mobidb-lite (MOBIDB_LITE); mobidb-lite (MOBIDB_LITE); mobidb-lite (MOBIDB_LITE); mob…	no GO terms	no GO terms
Aeleg_00350	RecName: Full=Chromosome partition protein Smc	657	20	7.39417e-155	55.74	19	P:GO:0000070; P:GO:0000086; P:GO:0007130; P:GO:0007131; P:GO:0034087; P:GO:0051177; P:GO:1990414; F:GO:0003677; F:GO:0016887; F:GO:0019901; F:GO:0042802; F:GO:0044877; C:GO:0000444; C:GO:0000785; C:GO:0000795; C:GO:0005604; C:GO:0005737; C:GO:0005819; C:GO:0030892	P:mitotic sister chromatid segregation; P:G2/M transition of mitotic cell cycle; P:synaptonemal complex assembly; P:reciprocal meiotic recombination; P:establishment of mitotic sister chromatid cohesion; P:meiotic sister chromatid cohesion; P:replication-born double-strand break repair via sister chromatid exchange; F:DNA binding; F:ATP hydrolysis activity; F:protein kinase binding; F:identical p…	EC:3.6.1.15	Nucleoside-triphosphate phosphatase	IPR010935 (SMART); IPR027417 (G3DSA:3.40.50.GENE3D); IPR003395 (PFAM); G3DSA:3.30.70.1620 (GENE3D); IPR010935 (PFAM); G3DSA:1.20.1060.20 (GENE3D); PTHR43977 (PANTHER); IPR036277 (SUPERFAMILY); IPR027417 (SUPERFAMILY); IPR027417 (SUPERFAMILY)	P:GO:0007064; P:GO:0051276; F:GO:0003690; F:GO:0005515; F:GO:0005524; F:GO:0061775; C:GO:0005694; C:GO:0030892	P:mitotic sister chromatid cohesion; P:chromosome organization; F:double-stranded DNA binding; F:protein binding; F:ATP binding; F:cohesin loader activity; C:chromosome; C:mitotic cohesin complex
Aeleg_00351	RecName: Full=N-acetyl-D-glucosamine kinase; Short=N-acetylglucosamine kinase; AltName: Full=GlcNAc kinase; AltName: Full=Muramyl dipeptide kinase; AltName: Full=N-acetyl-D-mannosamine kinase	239	8	1.86155e-75	53.2	12	P:GO:0006044; P:GO:0016310; P:GO:0019752; P:GO:0032495; P:GO:0042742; P:GO:0070434; P:GO:1901564; F:GO:0005515; F:GO:0009384; F:GO:0045127; F:GO:0160047; C:GO:0005737	P:N-acetylglucosamine metabolic process; P:phosphorylation; P:carboxylic acid metabolic process; P:response to muramyl dipeptide; P:defense response to bacterium; P:positive regulation of nucleotide-binding oligomerization domain containing 2 signaling pathway; P:organonitrogen compound metabolic process; F:protein binding; F:N-acylmannosamine kinase activity; F:N-acetylglucosamine kinase activit…	EC:2.7.1.59; EC:2.7.1.60	N-acetylglucosamine kinase; N-acylmannosamine kinase	G3DSA:3.30.420.40 (GENE3D); G3DSA:3.30.420.40 (GENE3D); IPR002731 (PFAM); IPR039758 (PANTHER); IPR043129 (SUPERFAMILY); IPR043129 (SUPERFAMILY)	F:GO:0045127	F:N-acetylglucosamine kinase activity
Aeleg_00352	RecName: Full=Paired box protein Pax-6; AltName: Full=Oculorhombin	84	20	2.92977e-09	61.25	105	P:GO:0000122; P:GO:0000132; P:GO:0001568; P:GO:0001709; P:GO:0001745; P:GO:0001755; P:GO:0001829; P:GO:0001933; P:GO:0002052; P:GO:0002088; P:GO:0003166; P:GO:0003309; P:GO:0003322; P:GO:0006338; P:GO:0007224; P:GO:0007406; P:GO:0007411; P:GO:0007435; P:GO:0007601; P:GO:0007628; P:GO:0008016; P:GO:0008347; P:GO:0009611; P:GO:0009786; P:GO:0009950; P:GO:0010628; P:GO:0010975; P:GO:0016319; P:GO:00…	P:negative regulation of transcription by RNA polymerase II; P:establishment of mitotic spindle orientation; P:blood vessel development; P:cell fate determination; P:compound eye morphogenesis; P:neural crest cell migration; P:trophectodermal cell differentiation; P:negative regulation of protein phosphorylation; P:positive regulation of neuroblast proliferation; P:lens development in camera-type…			IPR001356 (SMART); G3DSA:1.10.10.60 (GENE3D); IPR001356 (PFAM); IPR001356 (PROSITE_PROFILES); IPR001356 (CDD); IPR009057 (SUPERFAMILY)	F:GO:0003677	F:DNA binding
Aeleg_00353	RecName: Full=Actin-binding LIM protein 2; Short=abLIM-2; AltName: Full=Actin-binding LIM protein family member 2	233	20	1.51692e-21	51.53	27	P:GO:0003002; P:GO:0003008; P:GO:0003143; P:GO:0006810; P:GO:0007010; P:GO:0007411; P:GO:0030032; P:GO:0032880; P:GO:0045944; P:GO:0048646; P:GO:0050793; P:GO:0051963; P:GO:0060271; P:GO:0061061; P:GO:0099175; F:GO:0003779; F:GO:0008134; F:GO:0042805; C:GO:0001725; C:GO:0005654; C:GO:0005884; C:GO:0014069; C:GO:0016020; C:GO:0030017; C:GO:0030027; C:GO:0070161; C:GO:0071944	P:regionalization; P:system process; P:embryonic heart tube morphogenesis; P:transport; P:cytoskeleton organization; P:axon guidance; P:lamellipodium assembly; P:regulation of protein localization; P:positive regulation of transcription by RNA polymerase II; P:anatomical structure formation involved in morphogenesis; P:regulation of developmental process; P:regulation of synapse assembly; P:ciliu…			IPR003128 (SMART); IPR001781 (SMART); IPR001781 (PFAM); G3DSA:2.10.110.10 (GENE3D); IPR036886 (G3DSA:1.10.950.GENE3D); G3DSA:2.10.110.10 (GENE3D); G3DSA:2.10.110.10 (GENE3D); IPR003128 (PFAM); mobidb-lite (MOBIDB_LITE); IPR051618 (PANTHER); IPR001781 (PROSITE_PROFILES); IPR003128 (PROSITE_PROFILES); SSF57716 (SUPERFAMILY); IPR036886 (SUPERFAMILY)	P:GO:0007010; P:GO:0030032; F:GO:0003779; F:GO:0051015; C:GO:0015629	P:cytoskeleton organization; P:lamellipodium assembly; F:actin binding; F:actin filament binding; C:actin cytoskeleton
Aeleg_00354	RecName: Full=Sideroflexin-1	386	20	6.4876e-89	50.86	10	P:GO:0006811; P:GO:0015746; P:GO:0032329; P:GO:0120162; P:GO:1990542; F:GO:0005515; F:GO:0015101; F:GO:0015137; F:GO:0015179; C:GO:0005743	P:monoatomic ion transport; P:citrate transport; P:serine transport; P:positive regulation of cold-induced thermogenesis; P:mitochondrial transmembrane transport; F:protein binding; F:organic cation transmembrane transporter activity; F:citrate transmembrane transporter activity; F:L-amino acid transmembrane transporter activity; C:mitochondrial inner membrane			IPR004686 (PFAM); IPR004686 (PANTHER)	P:GO:0006811; P:GO:0055085; P:GO:1990542; F:GO:0015075; F:GO:0022857; C:GO:0016020; C:GO:0031305	P:monoatomic ion transport; P:transmembrane transport; P:mitochondrial transmembrane transport; F:monoatomic ion transmembrane transporter activity; F:transmembrane transporter activity; C:membrane; C:obsolete integral component of mitochondrial inner membrane
Aeleg_00355	RecName: Full=Disintegrin and metalloproteinase domain-containing protein 11; Short=ADAM 11; AltName: Full=Metalloproteinase-like, disintegrin-like, and cysteine-rich protein; Short=MDC; Flags: Precursor	1588	20	2.80885e-55	46.35	15	P:GO:0006508; P:GO:0007155; P:GO:0007399; P:GO:0007610; P:GO:0030154; P:GO:0033555; P:GO:0042221; P:GO:0048522; P:GO:0051716; F:GO:0005515; F:GO:0008237; C:GO:0005576; C:GO:0043226; C:GO:0045202; C:GO:0098590	P:proteolysis; P:cell adhesion; P:nervous system development; P:behavior; P:cell differentiation; P:multicellular organismal response to stress; P:response to chemical; P:positive regulation of cellular process; P:cellular response to stimulus; F:protein binding; F:metallopeptidase activity; C:extracellular region; C:organelle; C:synapse; C:plasma membrane region	EC:3.4	Acting on peptide bonds (peptidases)	IPR001762 (SMART); IPR000884 (SMART); IPR001762 (PFAM); G3DSA:2.80.10.50 (GENE3D); IPR014716 (G3DSA:3.90.215.GENE3D); IPR001590 (PFAM); IPR036436 (G3DSA:4.10.70.GENE3D); IPR002870 (PFAM); IPR000884 (PFAM); IPR024079 (G3DSA:3.40.390.GENE3D); G3DSA:2.60.120.260 (GENE3D); IPR036383 (G3DSA:2.20.100.GENE3D); PTHR11905 (PANTHER); IPR001762 (PROSITE_PROFILES); IPR000884 (PROSITE_PROFILES); IPR001590 (PR…	P:GO:0006508; F:GO:0004222; F:GO:0008237	P:proteolysis; F:metalloendopeptidase activity; F:metallopeptidase activity
Aeleg_00356	RecName: Full=Receptor expression-enhancing protein 4	297	20	6.6824e-64	74.41	15	P:GO:0007084; P:GO:0032386; P:GO:0032596; P:GO:0050913; P:GO:0050916; P:GO:0051205; P:GO:0071786; F:GO:0008017; F:GO:0031849; F:GO:0031883; C:GO:0005739; C:GO:0005881; C:GO:0005886; C:GO:0033017; C:GO:0071782	P:mitotic nuclear membrane reassembly; P:regulation of intracellular transport; P:protein transport into membrane raft; P:sensory perception of bitter taste; P:sensory perception of sweet taste; P:protein insertion into membrane; P:endoplasmic reticulum tubular network organization; F:microtubule binding; F:olfactory receptor binding; F:taste receptor binding; C:mitochondrion; C:cytoplasmic micro…			IPR004345 (PFAM); mobidb-lite (MOBIDB_LITE); mobidb-lite (MOBIDB_LITE); mobidb-lite (MOBIDB_LITE); mobidb-lite (MOBIDB_LITE); IPR004345 (PANTHER)	F:GO:0008017; C:GO:0005789; C:GO:0005881	F:microtubule binding; C:endoplasmic reticulum membrane; C:cytoplasmic microtubule
Aeleg_00357	RecName: Full=Hsp70 nucleotide exchange factor FES1	430	20	3.48926e-80	53.39	5	P:GO:0015031; P:GO:0043161; F:GO:0000774; F:GO:0042802; C:GO:0005783	P:protein transport; P:proteasome-mediated ubiquitin-dependent protein catabolic process; F:adenyl-nucleotide exchange factor activity; F:identical protein binding; C:endoplasmic reticulum			IPR011989 (G3DSA:1.25.10.GENE3D); IPR013918 (PFAM); IPR050693 (PANTHER); IPR016024 (SUPERFAMILY)	no GO terms	no GO terms
Aeleg_00358	RecName: Full=Post-GPI attachment to proteins factor 4; AltName: Full=Post-GPI attachment to proteins GalNAc transferase 4; AltName: Full=Transmembrane protein 246	469	3	1.34839e-40	51.99	3	F:GO:0016740; C:GO:0005794; C:GO:0016020	F:transferase activity; C:Golgi apparatus; C:membrane	EC:2	Transferases	IPR029675 (PANTHER); cd22190 (CDD)	P:GO:0006506; F:GO:0016757; C:GO:0000139	P:GPI anchor biosynthetic process; F:glycosyltransferase activity; C:Golgi membrane
Aeleg_00359	---NA---	1388									mobidb-lite (MOBIDB_LITE); mobidb-lite (MOBIDB_LITE); mobidb-lite (MOBIDB_LITE); mobidb-lite (MOBIDB_LITE); mobidb-lite (MOBIDB_LITE); mobidb-lite (MOBIDB_LITE); mobidb-lite (MOBIDB_LITE); mobidb-lite (MOBIDB_LITE); mobidb-lite (MOBIDB_LITE); mobidb-lite (MOBIDB_LITE); mobidb-lite (MOBIDB_LITE); mobidb-lite (MOBIDB_LITE); mobidb-lite (MOBIDB_LITE); mobidb-lite (MOBIDB_LITE); mobidb-lite (MOBIDB_L…	no GO terms	no GO terms
Aeleg_00360	RecName: Full=Lysine-specific demethylase 3A; AltName: Full=JmjC domain-containing histone demethylation protein 2A; AltName: Full=Jumonji domain-containing protein 1A; AltName: Full=[histone H3]-dimethyl-L-lysine(9) demethylase 3A	130	19	2.11703e-25	46.67	20	P:GO:0003006; P:GO:0006355; P:GO:0006950; P:GO:0007275; P:GO:0010558; P:GO:0010628; P:GO:0040029; P:GO:0042221; P:GO:0048869; P:GO:0050793; F:GO:0003677; F:GO:0003712; F:GO:0016491; F:GO:0016922; F:GO:0019899; F:GO:0044877; F:GO:0140096; C:GO:0005654; C:GO:0140513; C:GO:1902494	P:developmental process involved in reproduction; P:regulation of DNA-templated transcription; P:response to stress; P:multicellular organism development; P:negative regulation of macromolecule biosynthetic process; P:positive regulation of gene expression; P:epigenetic regulation of gene expression; P:response to chemical; P:cellular developmental process; P:regulation of developmental process; …	EC:1	Oxidoreductases	G3DSA:2.60.120.650 (GENE3D); IPR045109 (PANTHER); SSF51197 (SUPERFAMILY)	P:GO:0006357; F:GO:0003712; F:GO:0031490; F:GO:0032454; C:GO:0000118; C:GO:0000785	P:regulation of transcription by RNA polymerase II; F:transcription coregulator activity; F:chromatin DNA binding; F:histone H3K9 demethylase activity; C:histone deacetylase complex; C:chromatin
Aeleg_00361	RecName: Full=Potassium channel subfamily K member 13; AltName: Full=Tandem pore domain halothane-inhibited potassium channel 1; Short=THIK-1	305	20	7.9196e-39	52.99	19	P:GO:0006937; P:GO:0007154; P:GO:0009410; P:GO:0023052; P:GO:0048523; P:GO:0051481; P:GO:0060075; P:GO:0071294; P:GO:0071456; P:GO:0090102; P:GO:1990573; F:GO:0005252; F:GO:0022841; F:GO:0044548; C:GO:0005783; C:GO:0008021; C:GO:0036195; C:GO:0043679; C:GO:0055120	P:regulation of muscle contraction; P:cell communication; P:response to xenobiotic stimulus; P:signaling; P:negative regulation of cellular process; P:negative regulation of cytosolic calcium ion concentration; P:regulation of resting membrane potential; P:cellular response to zinc ion; P:cellular response to hypoxia; P:cochlea development; P:potassium ion import across plasma membrane; F:open re…			IPR003280 (PRINTS); IPR003092 (PRINTS); IPR013099 (PFAM); G3DSA:1.10.287.70 (GENE3D); IPR003280 (PANTHER); SSF81324 (SUPERFAMILY); SSF81324 (SUPERFAMILY)	P:GO:0030322; P:GO:0071805; F:GO:0005267; F:GO:0015271; F:GO:0022841; C:GO:0005886; C:GO:0016020	P:stabilization of membrane potential; P:potassium ion transmembrane transport; F:potassium channel activity; F:outward rectifier potassium channel activity; F:potassium ion leak channel activity; C:plasma membrane; C:membrane
Aeleg_00362	RecName: Full=Tetratricopeptide repeat protein 14; Short=TPR repeat protein 14	555	3	1.89064e-20	56.55	1	F:GO:0005515	F:protein binding			IPR019734 (SMART); IPR019734 (PFAM); IPR011990 (G3DSA:1.25.40.GENE3D); mobidb-lite (MOBIDB_LITE); mobidb-lite (MOBIDB_LITE); mobidb-lite (MOBIDB_LITE); mobidb-lite (MOBIDB_LITE); mobidb-lite (MOBIDB_LITE); IPR039190 (PANTHER); IPR019734 (PROSITE_PROFILES); IPR011990 (SUPERFAMILY)	F:GO:0005515	F:protein binding
Aeleg_00363	RecName: Full=Transmembrane protein 180; AltName: Full=Major facilitator superfamily domain-containing 13A	478	4	0	68.28	2	F:GO:0005515; C:GO:0005886	F:protein binding; C:plasma membrane			IPR036259 (G3DSA:1.20.1250.GENE3D); PF13347 (PFAM); IPR040035 (PANTHER); cd17481 (CDD); IPR036259 (SUPERFAMILY)	no GO terms	no GO terms
Aeleg_00364	RecName: Full=Eukaryotic translation initiation factor 4G; Short=eIF-4G; Short=eIF4G; AltName: Full=Eukaryotic initiation factor 4F subunit p220; Short=eIF-4F p220 subunit	327	13	6.38325e-26	56.84	23	P:GO:0009646; P:GO:0009723; P:GO:0030509; P:GO:0043066; P:GO:0043279; P:GO:0043508; P:GO:0045892; P:GO:0050729; P:GO:0060940; P:GO:0071222; P:GO:0090549; P:GO:1900016; P:GO:1901224; P:GO:1904706; P:GO:1904761; P:GO:1905064; P:GO:1905461; P:GO:2000353; F:GO:0003723; F:GO:0005515; F:GO:0043022; C:GO:0005634; C:GO:0005829	P:response to absence of light; P:response to ethylene; P:BMP signaling pathway; P:negative regulation of apoptotic process; P:response to alkaloid; P:negative regulation of JUN kinase activity; P:negative regulation of DNA-templated transcription; P:positive regulation of inflammatory response; P:epithelial to mesenchymal transition involved in cardiac fibroblast development; P:cellular response…			IPR003891 (SMART); G3DSA:1.25.40.180 (GENE3D); G3DSA:1.25.40.180 (GENE3D); IPR003891 (PFAM); mobidb-lite (MOBIDB_LITE); mobidb-lite (MOBIDB_LITE); mobidb-lite (MOBIDB_LITE); mobidb-lite (MOBIDB_LITE); IPR039778 (PANTHER); IPR003891 (PROSITE_PROFILES); IPR016024 (SUPERFAMILY); IPR016024 (SUPERFAMILY)	P:GO:0045892	P:negative regulation of DNA-templated transcription
Aeleg_00365	RecName: Full=Transcription factor SOX-14	243	20	7.23273e-37	80.48	59	P:GO:0000122; P:GO:0001649; P:GO:0001714; P:GO:0001942; P:GO:0002088; P:GO:0002168; P:GO:0006325; P:GO:0007350; P:GO:0007442; P:GO:0007601; P:GO:0009611; P:GO:0009649; P:GO:0009950; P:GO:0014019; P:GO:0016360; P:GO:0021522; P:GO:0021538; P:GO:0021781; P:GO:0021854; P:GO:0021982; P:GO:0021984; P:GO:0022409; P:GO:0031101; P:GO:0035019; P:GO:0035120; P:GO:0042472; P:GO:0043281; P:GO:0043410; P:GO:00…	P:negative regulation of transcription by RNA polymerase II; P:osteoblast differentiation; P:endodermal cell fate specification; P:hair follicle development; P:lens development in camera-type eye; P:instar larval development; P:chromatin organization; P:blastoderm segmentation; P:hindgut morphogenesis; P:visual perception; P:response to wounding; P:entrainment of circadian clock; P:dorsal/ventral…			PR00886 (PRINTS); IPR009071 (SMART); IPR009071 (PFAM); IPR036910 (G3DSA:1.10.30.GENE3D); IPR050140 (PANTHER); IPR009071 (PROSITE_PROFILES); cd22004 (CDD); IPR036910 (SUPERFAMILY)	P:GO:0006355; P:GO:0009653; P:GO:0030154; F:GO:0000978; F:GO:0000981	P:regulation of DNA-templated transcription; P:anatomical structure morphogenesis; P:cell differentiation; F:RNA polymerase II cis-regulatory region sequence-specific DNA binding; F:DNA-binding transcription factor activity, RNA polymerase II-specific
Aeleg_00366	RecName: Full=Dynein light chain Tctex-type protein 2B; AltName: Full=Tctex1 domain-containing protein 2	188	17	4.08179e-27	50.06	12	P:GO:0007399; P:GO:1902017; P:GO:1905799; F:GO:0045505; C:GO:0000922; C:GO:0005813; C:GO:0005868; C:GO:0005930; C:GO:0030141; C:GO:0031021; C:GO:0070013; C:GO:0097546	P:nervous system development; P:regulation of cilium assembly; P:regulation of intraciliary retrograde transport; F:dynein intermediate chain binding; C:spindle pole; C:centrosome; C:cytoplasmic dynein complex; C:axoneme; C:secretory granule; C:interphase microtubule organizing center; C:intracellular organelle lumen; C:ciliary base			IPR038586 (G3DSA:3.30.1140.GENE3D); IPR005334 (PFAM); IPR005334 (PANTHER); cd21451 (CDD)	P:GO:0007018; F:GO:0045505; C:GO:0005737; C:GO:0005868	P:microtubule-based movement; F:dynein intermediate chain binding; C:cytoplasm; C:cytoplasmic dynein complex
Aeleg_00367	RecName: Full=Beta-2 adrenergic receptor; AltName: Full=Beta-2 adrenoreceptor; Short=Beta-2 adrenoceptor	337	20	3.3907e-48	49.76	35	P:GO:0001696; P:GO:0001993; P:GO:0006950; P:GO:0007166; P:GO:0007188; P:GO:0008306; P:GO:0009628; P:GO:0009725; P:GO:0009967; P:GO:0010959; P:GO:0030154; P:GO:0033993; P:GO:0043270; P:GO:0045823; P:GO:0045860; P:GO:0048731; P:GO:0048732; P:GO:0048871; P:GO:0050793; P:GO:0050804; P:GO:0051241; P:GO:0071407; P:GO:0071417; P:GO:0071867; P:GO:0097746; P:GO:1901654; F:GO:0004939; F:GO:0005102; F:GO:00…	P:gastric acid secretion; P:regulation of systemic arterial blood pressure by norepinephrine-epinephrine; P:response to stress; P:cell surface receptor signaling pathway; P:adenylate cyclase-modulating G protein-coupled receptor signaling pathway; P:associative learning; P:response to abiotic stimulus; P:response to hormone; P:positive regulation of signal transduction; P:regulation of metal ion …			IPR000276 (PRINTS); G3DSA:1.20.1070.10 (GENE3D); IPR000276 (PFAM); PTHR24247 (PANTHER); IPR017452 (PROSITE_PROFILES); cd14967 (CDD); SSF81321 (SUPERFAMILY)	P:GO:0007186; P:GO:0007187; P:GO:0007268; F:GO:0004930; F:GO:0004993; F:GO:0030594; C:GO:0005886; C:GO:0016020; C:GO:0030425	P:G protein-coupled receptor signaling pathway; P:G protein-coupled receptor signaling pathway, coupled to cyclic nucleotide second messenger; P:chemical synaptic transmission; F:G protein-coupled receptor activity; F:G protein-coupled serotonin receptor activity; F:neurotransmitter receptor activity; C:plasma membrane; C:membrane; C:dendrite
Aeleg_00368	RecName: Full=Beta-2 adrenergic receptor; AltName: Full=Beta-2 adrenoreceptor; Short=Beta-2 adrenoceptor	315	20	9.60426e-42	51.15	48	P:GO:0001666; P:GO:0001696; P:GO:0001889; P:GO:0001894; P:GO:0002028; P:GO:0003321; P:GO:0006940; P:GO:0007166; P:GO:0007189; P:GO:0008306; P:GO:0016192; P:GO:0016239; P:GO:0022414; P:GO:0030154; P:GO:0030278; P:GO:0031667; P:GO:0034767; P:GO:0042311; P:GO:0042391; P:GO:0045823; P:GO:0048545; P:GO:0048638; P:GO:0050804; P:GO:0050878; P:GO:0051093; P:GO:0051094; P:GO:0051241; P:GO:0051924; P:GO:00…	P:response to hypoxia; P:gastric acid secretion; P:liver development; P:tissue homeostasis; P:regulation of sodium ion transport; P:positive regulation of blood pressure by epinephrine-norepinephrine; P:regulation of smooth muscle contraction; P:cell surface receptor signaling pathway; P:adenylate cyclase-activating G protein-coupled receptor signaling pathway; P:associative learning; P:vesicle-m…			IPR000276 (PRINTS); IPR000276 (SMART); IPR000276 (PFAM); G3DSA:1.20.1070.10 (GENE3D); PTHR24247 (PANTHER); IPR017452 (PROSITE_PROFILES); cd14967 (CDD); SSF81321 (SUPERFAMILY)	P:GO:0007186; P:GO:0007187; P:GO:0007268; F:GO:0004930; F:GO:0004993; F:GO:0030594; C:GO:0005886; C:GO:0016020; C:GO:0030425	P:G protein-coupled receptor signaling pathway; P:G protein-coupled receptor signaling pathway, coupled to cyclic nucleotide second messenger; P:chemical synaptic transmission; F:G protein-coupled receptor activity; F:G protein-coupled serotonin receptor activity; F:neurotransmitter receptor activity; C:plasma membrane; C:membrane; C:dendrite
Aeleg_00369	RecName: Full=Beta-2 adrenergic receptor; AltName: Full=Beta-2 adrenoreceptor; Short=Beta-2 adrenoceptor	328	20	2.21405e-35	49.49	41	P:GO:0001696; P:GO:0003321; P:GO:0006940; P:GO:0006950; P:GO:0007166; P:GO:0007188; P:GO:0008306; P:GO:0009628; P:GO:0009725; P:GO:0009888; P:GO:0010506; P:GO:0010959; P:GO:0014070; P:GO:0033993; P:GO:0043270; P:GO:0045823; P:GO:0045860; P:GO:0048468; P:GO:0048731; P:GO:0048732; P:GO:0048871; P:GO:0050793; P:GO:0050804; P:GO:0051241; P:GO:0070887; P:GO:0071867; P:GO:0071875; P:GO:0097746; P:GO:19…	P:gastric acid secretion; P:positive regulation of blood pressure by epinephrine-norepinephrine; P:regulation of smooth muscle contraction; P:response to stress; P:cell surface receptor signaling pathway; P:adenylate cyclase-modulating G protein-coupled receptor signaling pathway; P:associative learning; P:response to abiotic stimulus; P:response to hormone; P:tissue development; P:regulation of …			IPR000276 (PRINTS); IPR000276 (SMART); IPR000276 (PFAM); G3DSA:1.20.1070.10 (GENE3D); PTHR24247 (PANTHER); IPR017452 (PROSITE_PROFILES); cd14967 (CDD); SSF81321 (SUPERFAMILY)	P:GO:0007186; P:GO:0007187; P:GO:0007268; F:GO:0004930; F:GO:0004993; F:GO:0030594; C:GO:0005886; C:GO:0016020; C:GO:0030425	P:G protein-coupled receptor signaling pathway; P:G protein-coupled receptor signaling pathway, coupled to cyclic nucleotide second messenger; P:chemical synaptic transmission; F:G protein-coupled receptor activity; F:G protein-coupled serotonin receptor activity; F:neurotransmitter receptor activity; C:plasma membrane; C:membrane; C:dendrite
Aeleg_00370	RecName: Full=Beta-2 adrenergic receptor; AltName: Full=Beta-2 adrenoreceptor; Short=Beta-2 adrenoceptor	344	20	1.52405e-43	50.37	51	P:GO:0001666; P:GO:0001696; P:GO:0001889; P:GO:0001997; P:GO:0002028; P:GO:0003085; P:GO:0006940; P:GO:0007166; P:GO:0007189; P:GO:0007204; P:GO:0008306; P:GO:0009888; P:GO:0009968; P:GO:0010460; P:GO:0010506; P:GO:0019229; P:GO:0022414; P:GO:0030278; P:GO:0034767; P:GO:0042127; P:GO:0042311; P:GO:0042391; P:GO:0043410; P:GO:0045860; P:GO:0045933; P:GO:0048468; P:GO:0048545; P:GO:0048638; P:GO:00…	P:response to hypoxia; P:gastric acid secretion; P:liver development; P:positive regulation of the force of heart contraction by epinephrine-norepinephrine; P:regulation of sodium ion transport; P:negative regulation of systemic arterial blood pressure; P:regulation of smooth muscle contraction; P:cell surface receptor signaling pathway; P:adenylate cyclase-activating G protein-coupled receptor s…			IPR000276 (PRINTS); IPR000276 (SMART); IPR000276 (PFAM); G3DSA:1.20.1070.10 (GENE3D); PTHR24247 (PANTHER); IPR017452 (PROSITE_PROFILES); cd14967 (CDD); SSF81321 (SUPERFAMILY)	P:GO:0007186; P:GO:0007187; P:GO:0007268; F:GO:0004930; F:GO:0004993; F:GO:0030594; C:GO:0005886; C:GO:0016020; C:GO:0030425	P:G protein-coupled receptor signaling pathway; P:G protein-coupled receptor signaling pathway, coupled to cyclic nucleotide second messenger; P:chemical synaptic transmission; F:G protein-coupled receptor activity; F:G protein-coupled serotonin receptor activity; F:neurotransmitter receptor activity; C:plasma membrane; C:membrane; C:dendrite
Aeleg_00371	RecName: Full=Beta-2 adrenergic receptor; AltName: Full=Beta-2 adrenoreceptor; Short=Beta-2 adrenoceptor	329	20	3.63263e-46	52.43	45	P:GO:0001666; P:GO:0001696; P:GO:0001889; P:GO:0002028; P:GO:0003321; P:GO:0006940; P:GO:0007166; P:GO:0007189; P:GO:0008306; P:GO:0009266; P:GO:0022414; P:GO:0030154; P:GO:0030278; P:GO:0031644; P:GO:0031667; P:GO:0034767; P:GO:0042311; P:GO:0042391; P:GO:0045823; P:GO:0045860; P:GO:0048523; P:GO:0048545; P:GO:0048640; P:GO:0048871; P:GO:0050804; P:GO:0051094; P:GO:0051128; P:GO:0051241; P:GO:00…	P:response to hypoxia; P:gastric acid secretion; P:liver development; P:regulation of sodium ion transport; P:positive regulation of blood pressure by epinephrine-norepinephrine; P:regulation of smooth muscle contraction; P:cell surface receptor signaling pathway; P:adenylate cyclase-activating G protein-coupled receptor signaling pathway; P:associative learning; P:response to temperature stimulu…			IPR000276 (PRINTS); IPR000276 (PFAM); G3DSA:1.20.1070.10 (GENE3D); PTHR24247 (PANTHER); IPR017452 (PROSITE_PROFILES); cd14967 (CDD); SSF81321 (SUPERFAMILY)	P:GO:0007186; P:GO:0007187; P:GO:0007268; F:GO:0004930; F:GO:0004993; F:GO:0030594; C:GO:0005886; C:GO:0016020; C:GO:0030425	P:G protein-coupled receptor signaling pathway; P:G protein-coupled receptor signaling pathway, coupled to cyclic nucleotide second messenger; P:chemical synaptic transmission; F:G protein-coupled receptor activity; F:G protein-coupled serotonin receptor activity; F:neurotransmitter receptor activity; C:plasma membrane; C:membrane; C:dendrite
Aeleg_00372	RecName: Full=Pseudouridylate synthase RPUSD2; AltName: Full=RNA pseudouridylate synthase domain-containing protein 2	277	9	3.43676e-38	56.45	6	P:GO:0009231; P:GO:0031119; P:GO:1990481; F:GO:0005488; F:GO:0009982; C:GO:0005737	P:riboflavin biosynthetic process; P:tRNA pseudouridine synthesis; P:mRNA pseudouridine synthesis; F:binding; F:pseudouridine synthase activity; C:cytoplasm	EC:5.4	Intramolecular transferases	G3DSA:3.30.2350.10 (GENE3D); mobidb-lite (MOBIDB_LITE); IPR050188 (PANTHER); IPR020103 (SUPERFAMILY)	P:GO:0000455; P:GO:0001522; P:GO:0009451; F:GO:0003723; F:GO:0009982	P:enzyme-directed rRNA pseudouridine synthesis; P:pseudouridine synthesis; P:RNA modification; F:RNA binding; F:pseudouridine synthase activity
Aeleg_00373	RecName: Full=Histidine protein methyltransferase 1 homolog; AltName: Full=Methyltransferase-like protein 18	559	20	8.37196e-43	46.58	9	P:GO:0006417; P:GO:0018022; F:GO:0008170; F:GO:0008276; F:GO:0008757; F:GO:0031072; C:GO:0005737; C:GO:0031981; C:GO:0043232	P:regulation of translation; P:peptidyl-lysine methylation; F:N-methyltransferase activity; F:protein methyltransferase activity; F:S-adenosylmethionine-dependent methyltransferase activity; F:heat shock protein binding; C:cytoplasm; C:nuclear lumen; C:intracellular non-membrane-bounded organelle	EC:2.1.1	Transferring one-carbon groups	IPR029063 (G3DSA:3.40.50.GENE3D); IPR019410 (PFAM); mobidb-lite (MOBIDB_LITE); mobidb-lite (MOBIDB_LITE); mobidb-lite (MOBIDB_LITE); IPR019410 (PANTHER); IPR029063 (SUPERFAMILY)	P:GO:0042038; F:GO:0018064	P:peptidyl-histidine methylation, to form tele-methylhistidine; F:protein-L-histidine N-tele-methyltransferase activity
Aeleg_00374	RecName: Full=FAD-linked sulfhydryl oxidase; AltName: Full=p14	194	15	7.66743e-52	56.98	17	P:GO:0006879; P:GO:0043066; P:GO:0045953; P:GO:0060904; P:GO:0071222; P:GO:0071356; P:GO:0072717; P:GO:0097237; P:GO:0097421; P:GO:2000573; F:GO:0016971; F:GO:0042802; F:GO:0050660; C:GO:0005615; C:GO:0005758; C:GO:0005789; C:GO:0005829	P:intracellular iron ion homeostasis; P:negative regulation of apoptotic process; P:negative regulation of natural killer cell mediated cytotoxicity; P:regulation of protein folding in endoplasmic reticulum; P:cellular response to lipopolysaccharide; P:cellular response to tumor necrosis factor; P:cellular response to actinomycin D; P:cellular response to toxic substance; P:liver regeneration; P:…	EC:1.8.3.2	Thiol oxidase	IPR036774 (G3DSA:1.20.120.GENE3D); IPR017905 (PFAM); IPR039799 (PANTHER); IPR017905 (PROSITE_PROFILES); IPR036774 (SUPERFAMILY)	F:GO:0016971; F:GO:0016972; F:GO:0050660; C:GO:0005739	F:flavin-dependent sulfhydryl oxidase activity; F:thiol oxidase activity; F:flavin adenine dinucleotide binding; C:mitochondrion
Aeleg_00375	---NA---	554									no IPS match	no IPS match	no IPS match
Aeleg_00376	RecName: Full=Uncharacterized protein C3orf38 homolog	272	4	1.24539e-43	51.08	5	P:GO:0006915; P:GO:0043065; F:GO:0003674; F:GO:0005515; C:GO:0005634	P:apoptotic process; P:positive regulation of apoptotic process; F:molecular_function; F:protein binding; C:nucleus			IPR026698 (PFAM); IPR026698 (PANTHER)	no GO terms	no GO terms
Aeleg_00377	RecName: Full=Swi5-dependent recombination DNA repair protein 1 homolog; AltName: Full=Meiosis protein 5 homolog	181	5	1.92176e-07	62.94	9	P:GO:0000724; P:GO:0045893; P:GO:0071391; F:GO:0005515; F:GO:0030374; C:GO:0005654; C:GO:0005730; C:GO:0005813; C:GO:0032798	P:double-strand break repair via homologous recombination; P:positive regulation of DNA-templated transcription; P:cellular response to estrogen stimulus; F:protein binding; F:nuclear receptor coactivator activity; C:nucleoplasm; C:nucleolus; C:centrosome; C:Swi5-Sfr1 complex			G3DSA:6.10.140.1020 (GENE3D); IPR018468 (PFAM); mobidb-lite (MOBIDB_LITE); mobidb-lite (MOBIDB_LITE); IPR042429 (PANTHER)	P:GO:0000724; P:GO:0045893; F:GO:0030374; C:GO:0032798	P:double-strand break repair via homologous recombination; P:positive regulation of DNA-templated transcription; F:nuclear receptor coactivator activity; C:Swi5-Sfr1 complex
Aeleg_00378	RecName: Full=Neuroendocrine convertase 1; Short=NEC 1; AltName: Full=Prohormone convertase 1; AltName: Full=Proprotein convertase 1; Short=PC1; Flags: Precursor	1476	20	0	56.56	68	P:GO:0001825; P:GO:0003002; P:GO:0006465; P:GO:0007267; P:GO:0009410; P:GO:0009566; P:GO:0009749; P:GO:0010157; P:GO:0016540; P:GO:0019080; P:GO:0021983; P:GO:0030070; P:GO:0030198; P:GO:0030335; P:GO:0030511; P:GO:0031016; P:GO:0031638; P:GO:0031667; P:GO:0032374; P:GO:0032496; P:GO:0032804; P:GO:0032902; P:GO:0036010; P:GO:0043043; P:GO:0043434; P:GO:0045887; P:GO:0046598; P:GO:0048678; P:GO:00…	P:blastocyst formation; P:regionalization; P:signal peptide processing; P:cell-cell signaling; P:response to xenobiotic stimulus; P:fertilization; P:response to glucose; P:response to chlorate; P:protein autoprocessing; P:viral gene expression; P:pituitary gland development; P:insulin processing; P:extracellular matrix organization; P:positive regulation of cell migration; P:positive regulation o…	EC:3.4.21	Acting on peptide bonds (peptidases)	IPR015500 (PRINTS); IPR000742 (SMART); IPR006212 (SMART); IPR032778 (PFAM); G3DSA:2.60.120.260 (GENE3D); G3DSA:2.10.220.10 (GENE3D); IPR038466 (G3DSA:3.30.70.GENE3D); G3DSA:2.10.220.10 (GENE3D); IPR002884 (PFAM); IPR036852 (G3DSA:3.40.50.GENE3D); IPR032815 (PFAM); IPR036852 (G3DSA:3.40.50.GENE3D); IPR000209 (PFAM); PTHR42884 (PANTHER); IPR002884 (PROSITE_PROFILES); PS51892 (PROSITE_PROFILES); IPR…	P:GO:0006508; P:GO:0016485; F:GO:0004252; F:GO:0008236; C:GO:0005802; C:GO:0016020; C:GO:0030173	P:proteolysis; P:protein processing; F:serine-type endopeptidase activity; F:serine-type peptidase activity; C:trans-Golgi network; C:membrane; C:obsolete integral component of Golgi membrane
Aeleg_00379	RecName: Full=Isocitrate dehydrogenase [NAD] subunit alpha, mitochondrial; AltName: Full=Isocitric dehydrogenase subunit alpha; AltName: Full=NAD(+)-specific ICDH subunit alpha; Flags: Precursor	316	20	2.39716e-143	79.7	14	P:GO:0005975; P:GO:0006099; P:GO:0006102; P:GO:0006103; P:GO:0006734; P:GO:0009098; F:GO:0000287; F:GO:0003862; F:GO:0004449; F:GO:0005515; F:GO:0051287; C:GO:0005759; C:GO:0009507; C:GO:0045242	P:carbohydrate metabolic process; P:tricarboxylic acid cycle; P:isocitrate metabolic process; P:2-oxoglutarate metabolic process; P:NADH metabolic process; P:L-leucine biosynthetic process; F:magnesium ion binding; F:3-isopropylmalate dehydrogenase activity; F:isocitrate dehydrogenase (NAD+) activity; F:protein binding; F:NAD binding; C:mitochondrial matrix; C:chloroplast; C:isocitrate dehydrogen…	EC:1.1.1.85; EC:1.1.1.41	3-isopropylmalate dehydrogenase; Isocitrate dehydrogenase (NAD(+))	IPR024084 (SMART); G3DSA:3.40.718.10 (GENE3D); IPR024084 (PFAM); PTHR11835 (PANTHER); SSF53659 (SUPERFAMILY)	P:GO:0006099; P:GO:0006102; F:GO:0004449; C:GO:0005739	P:tricarboxylic acid cycle; P:isocitrate metabolic process; F:isocitrate dehydrogenase (NAD+) activity; C:mitochondrion
Aeleg_00380	RecName: Full=Uncharacterized protein MT2135	569	1	9.33592e-10	36.57	3	P:GO:0006629; F:GO:0008081; C:GO:0005886	P:lipid metabolic process; F:phosphoric diester hydrolase activity; C:plasma membrane			IPR017946 (G3DSA:3.20.20.GENE3D); IPR051008 (PANTHER); IPR016187 (SUPERFAMILY); IPR017946 (SUPERFAMILY)	P:GO:0006629; F:GO:0008081	P:lipid metabolic process; F:phosphoric diester hydrolase activity
Aeleg_00381	RecName: Full=Protein yop1	164	20	6.02202e-50	59.03	10	P:GO:0010842; P:GO:0050908; P:GO:0060059; P:GO:1990809; F:GO:0005515; C:GO:0001917; C:GO:0005635; C:GO:0014701; C:GO:0032153; C:GO:0032541	P:retina layer formation; P:detection of light stimulus involved in visual perception; P:embryonic retina morphogenesis in camera-type eye; P:endoplasmic reticulum tubular network membrane organization; F:protein binding; C:photoreceptor inner segment; C:nuclear envelope; C:junctional sarcoplasmic reticulum membrane; C:cell division site; C:cortical endoplasmic reticulum			IPR004345 (PFAM); IPR004345 (PANTHER)	no GO terms	no GO terms
Aeleg_00382	RecName: Full=Long-chain-fatty-acid--CoA ligase ACSBG2; AltName: Full=Acyl-CoA synthetase bubblegum family member 2; AltName: Full=Arachidonate--CoA ligase ACSBG2	615	20	1.85719e-103	61.01	19	P:GO:0000038; P:GO:0001552; P:GO:0006635; P:GO:0007498; P:GO:0035338; P:GO:0042552; P:GO:0042759; P:GO:0045938; P:GO:0051384; P:GO:0070050; P:GO:0070328; F:GO:0005515; F:GO:0031957; F:GO:0047617; F:GO:0047676; C:GO:0005739; C:GO:0005783; C:GO:0005829; C:GO:0005886	P:very long-chain fatty acid metabolic process; P:ovarian follicle atresia; P:fatty acid beta-oxidation; P:mesoderm development; P:long-chain fatty-acyl-CoA biosynthetic process; P:myelination; P:long-chain fatty acid biosynthetic process; P:positive regulation of circadian sleep/wake cycle, sleep; P:response to glucocorticoid; P:neuron cellular homeostasis; P:triglyceride homeostasis; F:protein …	EC:6.2.1.3; EC:3.1.2.20; EC:6.2.1.15; EC:3.1.2.3	Long-chain-fatty-acid--CoA ligase; Acyl-CoA hydrolase; Arachidonate--CoA ligase; Succinyl-CoA hydrolase	IPR042099 (G3DSA:3.40.50.GENE3D); IPR000873 (PFAM); IPR042099 (G3DSA:3.40.50.GENE3D); mobidb-lite (MOBIDB_LITE); mobidb-lite (MOBIDB_LITE); PTHR43272 (PANTHER); SSF56801 (SUPERFAMILY)	F:GO:0004467; C:GO:0005783; C:GO:0016020	F:long-chain fatty acid-CoA ligase activity; C:endoplasmic reticulum; C:membrane
Aeleg_00383	RecName: Full=Maspardin; AltName: Full=Spastic paraplegia 21 autosomal recessive Mast syndrome protein homolog	340	11	5.82221e-138	72.77	14	P:GO:0007173; P:GO:0007626; P:GO:0010467; P:GO:0042551; P:GO:0048668; P:GO:0050851; P:GO:0050905; P:GO:0060173; P:GO:0070849; F:GO:0042609; C:GO:0005794; C:GO:0005829; C:GO:0010008; C:GO:0030140	P:epidermal growth factor receptor signaling pathway; P:locomotory behavior; P:gene expression; P:neuron maturation; P:collateral sprouting; P:antigen receptor-mediated signaling pathway; P:neuromuscular process; P:limb development; P:response to epidermal growth factor; F:CD4 receptor binding; C:Golgi apparatus; C:cytosol; C:endosome membrane; C:trans-Golgi network transport vesicle			IPR000073 (PFAM); IPR029058 (G3DSA:3.40.50.GENE3D); IPR026151 (PANTHER); IPR029058 (SUPERFAMILY)	no GO terms	no GO terms
Aeleg_00384	RecName: Full=Tumor necrosis factor alpha-induced protein 8; Short=TNF alpha-induced protein 8	302	20	1.00109e-53	72.39	21	P:GO:0007435; P:GO:0010506; P:GO:0015914; P:GO:0032007; P:GO:0043065; P:GO:0043066; P:GO:0046330; P:GO:0050830; P:GO:0070374; P:GO:0070507; P:GO:1902633; F:GO:0005515; F:GO:0008526; F:GO:0035091; F:GO:0036094; F:GO:0043027; F:GO:0140313; C:GO:0005654; C:GO:0005829; C:GO:0005886; C:GO:0042995	P:salivary gland morphogenesis; P:regulation of autophagy; P:phospholipid transport; P:negative regulation of TOR signaling; P:positive regulation of apoptotic process; P:negative regulation of apoptotic process; P:positive regulation of JNK cascade; P:defense response to Gram-positive bacterium; P:positive regulation of ERK1 and ERK2 cascade; P:regulation of microtubule cytoskeleton organization…			IPR038355 (G3DSA:1.20.1440.GENE3D); IPR008477 (PFAM); IPR008477 (PANTHER)	P:GO:0042981; C:GO:0005737	P:regulation of apoptotic process; C:cytoplasm
Aeleg_00385	---NA---	567									mobidb-lite (MOBIDB_LITE); mobidb-lite (MOBIDB_LITE); mobidb-lite (MOBIDB_LITE); mobidb-lite (MOBIDB_LITE); mobidb-lite (MOBIDB_LITE); mobidb-lite (MOBIDB_LITE); mobidb-lite (MOBIDB_LITE)	no GO terms	no GO terms
Aeleg_00386	---NA---	182									no IPS match	no IPS match	no IPS match
Aeleg_00387	RecName: Full=NADH dehydrogenase [ubiquinone] 1 alpha subcomplex subunit 6; AltName: Full=Complex I-B14; Short=CI-B14; AltName: Full=NADH-ubiquinone oxidoreductase B14 subunit	125	7	1.14196e-47	63.61	6	P:GO:0006120; P:GO:0006979; P:GO:0032981; P:GO:0042776; F:GO:0008137; C:GO:0005743	P:mitochondrial electron transport, NADH to ubiquinone; P:response to oxidative stress; P:mitochondrial respiratory chain complex I assembly; P:proton motive force-driven mitochondrial ATP synthesis; F:NADH dehydrogenase (ubiquinone) activity; C:mitochondrial inner membrane	EC:7.1.1.2; EC:1.6.5	NADH:ubiquinone reductase (H(+)-translocating); Acting on NADH or NADPH	IPR016488 (PIRSF); IPR008011 (PFAM); IPR016488 (PANTHER); IPR045299 (CDD)	P:GO:0006979; C:GO:0005747; C:GO:0045271	P:response to oxidative stress; C:obsolete mitochondrial respiratory chain complex I; C:respiratory chain complex I
Aeleg_00388	RecName: Full=Substance-K receptor; Short=SKR; AltName: Full=NK-2 receptor; Short=NK-2R; AltName: Full=Neurokinin A receptor; AltName: Full=Tachykinin receptor 2	397	20	1.36805e-27	46.91	26	P:GO:0006940; P:GO:0006950; P:GO:0007186; P:GO:0007611; P:GO:0007617; P:GO:0007631; P:GO:0008217; P:GO:0009628; P:GO:0009725; P:GO:0010817; P:GO:0014070; P:GO:0030334; P:GO:0033036; P:GO:0042127; P:GO:0050806; P:GO:0051050; P:GO:0051240; P:GO:1901700; P:GO:1903530; P:GO:2000147; F:GO:0004995; F:GO:0005515; F:GO:0042923; C:GO:0005886; C:GO:0043226; C:GO:0120025	P:regulation of smooth muscle contraction; P:response to stress; P:G protein-coupled receptor signaling pathway; P:learning or memory; P:mating behavior; P:feeding behavior; P:regulation of blood pressure; P:response to abiotic stimulus; P:response to hormone; P:regulation of hormone levels; P:response to organic cyclic compound; P:regulation of cell migration; P:macromolecule localization; P:reg…			IPR000276 (PRINTS); IPR000276 (PFAM); G3DSA:1.20.1070.10 (GENE3D); PTHR45695 (PANTHER); IPR017452 (PROSITE_PROFILES); SSF81321 (SUPERFAMILY)	P:GO:0007186; F:GO:0004930; C:GO:0005886; C:GO:0016020	P:G protein-coupled receptor signaling pathway; F:G protein-coupled receptor activity; C:plasma membrane; C:membrane
Aeleg_00389	RecName: Full=Potassium/sodium hyperpolarization-activated cyclic nucleotide-gated channel 4	696	20	1.59602e-145	61.19	51	P:GO:0001701; P:GO:0003163; P:GO:0003254; P:GO:0009410; P:GO:0019228; P:GO:0035458; P:GO:0042711; P:GO:0045176; P:GO:0045759; P:GO:0046549; P:GO:0050804; P:GO:0051289; P:GO:0051592; P:GO:0051867; P:GO:0060078; P:GO:0071320; P:GO:0071321; P:GO:0072488; P:GO:0086046; P:GO:0086091; P:GO:0098719; P:GO:0098909; P:GO:1902065; P:GO:1902632; P:GO:1903351; P:GO:1904045; P:GO:1990573; F:GO:0005248; F:GO:00…	P:in utero embryonic development; P:sinoatrial node development; P:regulation of membrane depolarization; P:response to xenobiotic stimulus; P:neuronal action potential; P:cellular response to interferon-beta; P:maternal behavior; P:apical protein localization; P:negative regulation of action potential; P:retinal cone cell development; P:modulation of chemical synaptic transmission; P:protein hom…			PR00103 (PRINTS); IPR000595 (SMART); G3DSA:1.10.287.70 (GENE3D); IPR013621 (PFAM); G3DSA:1.10.287.630 (GENE3D); IPR005821 (PFAM); IPR000595 (PFAM); IPR014710 (G3DSA:2.60.120.GENE3D); mobidb-lite (MOBIDB_LITE); mobidb-lite (MOBIDB_LITE); mobidb-lite (MOBIDB_LITE); IPR051413 (PANTHER); IPR000595 (PROSITE_PROFILES); IPR000595 (CDD); IPR018490 (SUPERFAMILY); SSF81324 (SUPERFAMILY)	P:GO:0003254; P:GO:0006811; P:GO:0035725; P:GO:0055085; P:GO:0071805; F:GO:0005216; F:GO:0005249; C:GO:0016020; C:GO:0098855	P:regulation of membrane depolarization; P:monoatomic ion transport; P:sodium ion transmembrane transport; P:transmembrane transport; P:potassium ion transmembrane transport; F:monoatomic ion channel activity; F:voltage-gated potassium channel activity; C:membrane; C:HCN channel complex
Aeleg_00390	RecName: Full=Hemicentin-2; Flags: Precursor	386	16	1.08477e-06	40.57	29	P:GO:0001501; P:GO:0001568; P:GO:0003007; P:GO:0003008; P:GO:0007420; P:GO:0009605; P:GO:0009967; P:GO:0022603; P:GO:0030239; P:GO:0042127; P:GO:0042221; P:GO:0048523; P:GO:0048738; P:GO:0048812; P:GO:0051094; P:GO:0051128; P:GO:0051240; P:GO:0060255; P:GO:0061564; P:GO:0098742; P:GO:2000026; F:GO:0005198; F:GO:0008092; F:GO:0019899; C:GO:0030017; C:GO:0030054; C:GO:0030424; C:GO:0043227; C:GO:00…	P:skeletal system development; P:blood vessel development; P:heart morphogenesis; P:system process; P:brain development; P:response to external stimulus; P:positive regulation of signal transduction; P:regulation of anatomical structure morphogenesis; P:myofibril assembly; P:regulation of cell population proliferation; P:response to chemical; P:negative regulation of cellular process; P:cardiac m…			IPR003599 (SMART); IPR013783 (G3DSA:2.60.40.GENE3D); IPR013783 (G3DSA:2.60.40.GENE3D); IPR013783 (G3DSA:2.60.40.GENE3D); IPR013106 (PFAM); mobidb-lite (MOBIDB_LITE); IPR015621 (PANTHER); IPR007110 (PROSITE_PROFILES); IPR007110 (PROSITE_PROFILES); IPR036179 (SUPERFAMILY); IPR036179 (SUPERFAMILY); IPR036179 (SUPERFAMILY)	no GO terms	no GO terms
Aeleg_00391	RecName: Full=Neuroplastin; AltName: Full=Stromal cell-derived receptor 1; Short=SDR-1; Flags: Precursor	304	11	2.88157e-07	39.95	19	P:GO:0003012; P:GO:0007399; P:GO:0030239; P:GO:0032879; P:GO:0048522; P:GO:0048738; P:GO:0050804; P:GO:0050896; P:GO:0051239; P:GO:0065003; P:GO:0065008; F:GO:0004672; F:GO:0005198; F:GO:0008092; F:GO:0019899; C:GO:0030017; C:GO:0043227; C:GO:0070161; C:GO:0097060	P:muscle system process; P:nervous system development; P:myofibril assembly; P:regulation of localization; P:positive regulation of cellular process; P:cardiac muscle tissue development; P:modulation of chemical synaptic transmission; P:response to stimulus; P:regulation of multicellular organismal process; P:protein-containing complex assembly; P:regulation of biological quality; F:protein kinas…	EC:2.7.1	Transferring phosphorus-containing groups	IPR003598 (SMART); IPR003599 (SMART); IPR013783 (G3DSA:2.60.40.GENE3D); IPR013783 (G3DSA:2.60.40.GENE3D); IPR013151 (PFAM); IPR051170 (PANTHER); IPR007110 (PROSITE_PROFILES); IPR007110 (PROSITE_PROFILES); cd00096 (CDD); IPR036179 (SUPERFAMILY); IPR036179 (SUPERFAMILY)	no GO terms	no GO terms
Aeleg_00392	---NA---	395									IPR003599 (SMART); IPR013783 (G3DSA:2.60.40.GENE3D); mobidb-lite (MOBIDB_LITE); IPR051275 (PANTHER); IPR007110 (PROSITE_PROFILES); IPR036179 (SUPERFAMILY); IPR036179 (SUPERFAMILY)	P:GO:0098609; F:GO:0050839; C:GO:0005886; C:GO:0005911	P:cell-cell adhesion; F:cell adhesion molecule binding; C:plasma membrane; C:cell-cell junction
Aeleg_00393	RecName: Full=Cell adhesion molecule DSCAM; AltName: Full=Down syndrome cell adhesion molecule homolog; Flags: Precursor	387	14	1.94331e-07	43.04	32	P:GO:0006954; P:GO:0007165; P:GO:0007417; P:GO:0007507; P:GO:0009617; P:GO:0009628; P:GO:0016477; P:GO:0030155; P:GO:0043009; P:GO:0048522; P:GO:0048568; P:GO:0048598; P:GO:0048666; P:GO:0051128; P:GO:0051240; P:GO:0060042; P:GO:0065008; P:GO:0070887; P:GO:0071345; P:GO:0071495; P:GO:0098742; P:GO:1901700; F:GO:0003824; F:GO:0005102; F:GO:0050839; C:GO:0005576; C:GO:0005737; C:GO:0005886; C:GO:00…	P:inflammatory response; P:signal transduction; P:central nervous system development; P:heart development; P:response to bacterium; P:response to abiotic stimulus; P:cell migration; P:regulation of cell adhesion; P:chordate embryonic development; P:positive regulation of cellular process; P:embryonic organ development; P:embryonic morphogenesis; P:neuron development; P:regulation of cellular comp…			IPR003599 (SMART); IPR013783 (G3DSA:2.60.40.GENE3D); PF13895 (PFAM); IPR013783 (G3DSA:2.60.40.GENE3D); PTHR10075 (PANTHER); IPR007110 (PROSITE_PROFILES); cd00096 (CDD); IPR036179 (SUPERFAMILY); IPR036179 (SUPERFAMILY); IPR036179 (SUPERFAMILY)	P:GO:0007156; P:GO:0007411; P:GO:0070593; F:GO:0098632; C:GO:0005886; C:GO:0030424	P:homophilic cell adhesion via plasma membrane adhesion molecules; P:axon guidance; P:dendrite self-avoidance; F:cell-cell adhesion mediator activity; C:plasma membrane; C:axon
Aeleg_00394	---NA---	665									IPR003599 (SMART); IPR013783 (G3DSA:2.60.40.GENE3D); IPR007110 (PROSITE_PROFILES); IPR036179 (SUPERFAMILY)	no GO terms	no GO terms
Aeleg_00395	RecName: Full=CUB domain-containing protein 2; Flags: Precursor	749	20	1.10649e-38	46.86	13	P:GO:0001701; P:GO:0006898; P:GO:0006952; P:GO:0009617; P:GO:0015031; P:GO:1901564; F:GO:0005515; F:GO:0008233; F:GO:0140677; C:GO:0012505; C:GO:0031410; C:GO:0098588; C:GO:0098590	P:in utero embryonic development; P:receptor-mediated endocytosis; P:defense response; P:response to bacterium; P:protein transport; P:organonitrogen compound metabolic process; F:protein binding; F:peptidase activity; F:molecular function activator activity; C:endomembrane system; C:cytoplasmic vesicle; C:bounding membrane of organelle; C:plasma membrane region	EC:3.4	Acting on peptide bonds (peptidases)	IPR000859 (SMART); IPR000998 (SMART); IPR035914 (G3DSA:2.60.120.GENE3D); G3DSA:2.60.120.200 (GENE3D); IPR000859 (PFAM); IPR035914 (G3DSA:2.60.120.GENE3D); G3DSA:2.60.120.200 (GENE3D); IPR000998 (PFAM); IPR035914 (G3DSA:2.60.120.GENE3D); IPR050841 (PANTHER); IPR000859 (PROSITE_PROFILES); IPR000859 (PROSITE_PROFILES); IPR000998 (PROSITE_PROFILES); IPR000859 (PROSITE_PROFILES); IPR000998 (PROSITE_PR…	C:GO:0016020	C:membrane
Aeleg_00396	RecName: Full=Prostaglandin E2 receptor EP4 subtype; Short=PGE receptor EP4 subtype; Short=PGE2 receptor EP4 subtype; AltName: Full=Prostanoid EP4 receptor	368	20	1.89449e-26	44.58	23	P:GO:0001818; P:GO:0001819; P:GO:0003008; P:GO:0007186; P:GO:0009416; P:GO:0009725; P:GO:0030334; P:GO:0032101; P:GO:0033993; P:GO:0042127; P:GO:0042752; P:GO:0048584; P:GO:0048731; P:GO:0051094; P:GO:0080090; P:GO:0080134; P:GO:0090277; P:GO:1901654; F:GO:0004954; F:GO:0005488; C:GO:0016020; C:GO:0043227; C:GO:0120025	P:negative regulation of cytokine production; P:positive regulation of cytokine production; P:system process; P:G protein-coupled receptor signaling pathway; P:response to light stimulus; P:response to hormone; P:regulation of cell migration; P:regulation of response to external stimulus; P:response to lipid; P:regulation of cell population proliferation; P:regulation of circadian rhythm; P:posit…			IPR008365 (PRINTS); IPR000276 (PRINTS); G3DSA:1.20.1070.10 (GENE3D); IPR000276 (PFAM); IPR008365 (PANTHER); IPR017452 (PROSITE_PROFILES); SSF81321 (SUPERFAMILY)	P:GO:0006954; P:GO:0007186; P:GO:0007189; P:GO:0007204; F:GO:0004930; C:GO:0005886; C:GO:0016020	P:inflammatory response; P:G protein-coupled receptor signaling pathway; P:adenylate cyclase-activating G protein-coupled receptor signaling pathway; P:positive regulation of cytosolic calcium ion concentration; F:G protein-coupled receptor activity; C:plasma membrane; C:membrane
Aeleg_00397	RecName: Full=PX domain-containing protein kinase-like protein; AltName: Full=Modulator of Na,K-ATPase; Short=MONaKA	354	6	1.0219e-27	50.61	6	P:GO:0006950; P:GO:0009987; P:GO:0050789; F:GO:0005515; C:GO:0005737; C:GO:0043231	P:response to stress; P:cellular process; P:regulation of biological process; F:protein binding; C:cytoplasm; C:intracellular membrane-bounded organelle			G3DSA:1.10.510.10 (GENE3D); IPR003124 (PFAM); mobidb-lite (MOBIDB_LITE); mobidb-lite (MOBIDB_LITE); mobidb-lite (MOBIDB_LITE); mobidb-lite (MOBIDB_LITE); IPR003124 (PROSITE_PROFILES); IPR011009 (SUPERFAMILY)	F:GO:0003779	F:actin binding
Aeleg_00398	---NA---	208									PS51257 (PROSITE_PROFILES)	no GO terms	no GO terms
Aeleg_00399	RecName: Full=Substance-K receptor; Short=SKR; AltName: Full=NK-2 receptor; Short=NK-2R; AltName: Full=Neurokinin A receptor; AltName: Full=Tachykinin receptor 2	568	20	6.26898e-35	48.46	18	P:GO:0007188; P:GO:0010647; P:GO:0023056; P:GO:0040013; P:GO:0044057; P:GO:0046883; P:GO:0048523; P:GO:0051240; P:GO:0051241; P:GO:0060259; P:GO:1903532; P:GO:2000145; P:GO:2000243; F:GO:0004995; F:GO:0005515; F:GO:0042277; C:GO:0005886; C:GO:0036126	P:adenylate cyclase-modulating G protein-coupled receptor signaling pathway; P:positive regulation of cell communication; P:positive regulation of signaling; P:negative regulation of locomotion; P:regulation of system process; P:regulation of hormone secretion; P:negative regulation of cellular process; P:positive regulation of multicellular organismal process; P:negative regulation of multicellu…			IPR000276 (PRINTS); IPR000276 (PFAM); G3DSA:1.20.1070.10 (GENE3D); PTHR45695 (PANTHER); IPR017452 (PROSITE_PROFILES); cd00637 (CDD); SSF81321 (SUPERFAMILY)	P:GO:0007186; F:GO:0004930; C:GO:0005886; C:GO:0016020	P:G protein-coupled receptor signaling pathway; F:G protein-coupled receptor activity; C:plasma membrane; C:membrane
Aeleg_00400	RecName: Full=Substance-K receptor; Short=SKR; AltName: Full=NK-2 receptor; Short=NK-2R; AltName: Full=Neurokinin A receptor; AltName: Full=Tachykinin receptor 2	331	20	1.711e-21	46.87	18	P:GO:0006940; P:GO:0007186; P:GO:0007610; P:GO:0008015; P:GO:0010648; P:GO:0014070; P:GO:0023057; P:GO:0032870; P:GO:0033993; P:GO:0046883; P:GO:0048522; P:GO:0051050; P:GO:0051240; F:GO:0004983; F:GO:0005488; C:GO:0005929; C:GO:0016020; C:GO:0045202	P:regulation of smooth muscle contraction; P:G protein-coupled receptor signaling pathway; P:behavior; P:blood circulation; P:negative regulation of cell communication; P:response to organic cyclic compound; P:negative regulation of signaling; P:cellular response to hormone stimulus; P:response to lipid; P:regulation of hormone secretion; P:positive regulation of cellular process; P:positive regu…			IPR000276 (PRINTS); G3DSA:1.20.1070.10 (GENE3D); IPR000276 (PFAM); PTHR45695 (PANTHER); IPR017452 (PROSITE_PROFILES); SSF81321 (SUPERFAMILY)	P:GO:0007186; F:GO:0004930; C:GO:0005886; C:GO:0016020	P:G protein-coupled receptor signaling pathway; F:G protein-coupled receptor activity; C:plasma membrane; C:membrane
Aeleg_00401	RecName: Full=WD repeat-containing protein 41	205	18	2.58475e-07	47.95	47	P:GO:0000082; P:GO:0000086; P:GO:0000462; P:GO:0000479; P:GO:0003006; P:GO:0007010; P:GO:0007031; P:GO:0007088; P:GO:0009966; P:GO:0016567; P:GO:0031146; P:GO:0035147; P:GO:0042023; P:GO:0043627; P:GO:0043933; P:GO:0045184; P:GO:0045444; P:GO:0045571; P:GO:0045892; P:GO:0045944; P:GO:0046907; P:GO:0048545; P:GO:0050821; P:GO:0051301; P:GO:0051321; P:GO:0060253; P:GO:0060438; P:GO:1900038; P:GO:19…	P:G1/S transition of mitotic cell cycle; P:G2/M transition of mitotic cell cycle; P:maturation of SSU-rRNA from tricistronic rRNA transcript (SSU-rRNA, 5.8S rRNA, LSU-rRNA); P:endonucleolytic cleavage of tricistronic rRNA transcript (SSU-rRNA, 5.8S rRNA, LSU-rRNA); P:developmental process involved in reproduction; P:cytoskeleton organization; P:peroxisome organization; P:regulation of mitotic nuc…	EC:2.7.11.1; EC:2.3.2	Non-specific serine/threonine protein kinase; Acyltransferases	IPR001680 (SMART); IPR001680 (PFAM); IPR015943 (G3DSA:2.130.10.GENE3D); IPR015943 (G3DSA:2.130.10.GENE3D); IPR040102 (PANTHER); IPR036322 (SUPERFAMILY)	P:GO:0010506; F:GO:0005515; C:GO:0005765	P:regulation of autophagy; F:protein binding; C:lysosomal membrane
Aeleg_00402	RecName: Full=Versican core protein; AltName: Full=Chondroitin sulfate proteoglycan core protein 2; Short=Chondroitin sulfate proteoglycan 2; AltName: Full=Large fibroblast proteoglycan; AltName: Full=PG-M; Flags: Precursor	207	11	9.35338e-06	61.8	45	P:GO:0001822; P:GO:0001945; P:GO:0003013; P:GO:0007186; P:GO:0007389; P:GO:0008038; P:GO:0008285; P:GO:0008544; P:GO:0010572; P:GO:0010629; P:GO:0010811; P:GO:0016358; P:GO:0016477; P:GO:0021772; P:GO:0031103; P:GO:0031346; P:GO:0033563; P:GO:0035150; P:GO:0042067; P:GO:0048014; P:GO:0048583; P:GO:0050769; P:GO:0050770; P:GO:0051963; P:GO:0060763; P:GO:0098742; P:GO:0120193; F:GO:0003682; F:GO:00…	P:kidney development; P:lymph vessel development; P:circulatory system process; P:G protein-coupled receptor signaling pathway; P:pattern specification process; P:neuron recognition; P:negative regulation of cell population proliferation; P:epidermis development; P:positive regulation of platelet activation; P:negative regulation of gene expression; P:positive regulation of cell-substrate adhesio…			IPR000742 (SMART); IPR003609 (PFAM); G3DSA:2.10.25.10 (GENE3D); G3DSA:3.50.4.10 (GENE3D); IPR000742 (PFAM); IPR000742 (PROSITE_PROFILES); cd00054 (CDD); SSF57414 (SUPERFAMILY); SSF57196 (SUPERFAMILY)	no GO terms	no GO terms
Aeleg_00403	RecName: Full=Electron transfer flavoprotein subunit alpha, mitochondrial; Short=Alpha-ETF; Flags: Precursor	338	20	2.24361e-152	72.61	8	P:GO:0009063; P:GO:0022904; P:GO:0033539; F:GO:0009055; F:GO:0016491; F:GO:0050660; C:GO:0005759; C:GO:0045251	P:amino acid catabolic process; P:respiratory electron transport chain; P:fatty acid beta-oxidation using acyl-CoA dehydrogenase; F:electron transfer activity; F:oxidoreductase activity; F:flavin adenine dinucleotide binding; C:mitochondrial matrix; C:electron transfer flavoprotein complex	EC:1	Oxidoreductases	IPR014730 (SMART); G3DSA:3.40.50.1220 (GENE3D); IPR001308 (PIRSF); IPR014731 (PFAM); IPR014730 (PFAM); IPR014729 (G3DSA:3.40.50.GENE3D); IPR001308 (PANTHER); IPR033947 (CDD); SSF52402 (SUPERFAMILY); IPR029035 (SUPERFAMILY)	P:GO:0033539; F:GO:0009055; F:GO:0050660; C:GO:0005739	P:fatty acid beta-oxidation using acyl-CoA dehydrogenase; F:electron transfer activity; F:flavin adenine dinucleotide binding; C:mitochondrion
Aeleg_00404	RecName: Full=Probable E3 ubiquitin-protein ligase hulA; AltName: Full=HECT ubiquitin ligase A; AltName: Full=HECT-type E3 ubiquitin transferase hulA	722	20	0	61.72	92	P:GO:0000122; P:GO:0002092; P:GO:0002250; P:GO:0002669; P:GO:0003085; P:GO:0003151; P:GO:0003197; P:GO:0003254; P:GO:0006325; P:GO:0006513; P:GO:0006622; P:GO:0006974; P:GO:0007005; P:GO:0007528; P:GO:0008586; P:GO:0009651; P:GO:0010765; P:GO:0010795; P:GO:0014894; P:GO:0016199; P:GO:0016241; P:GO:0030948; P:GO:0031647; P:GO:0032088; P:GO:0032443; P:GO:0032801; P:GO:0034517; P:GO:0034644; P:GO:00…	P:negative regulation of transcription by RNA polymerase II; P:positive regulation of receptor internalization; P:adaptive immune response; P:positive regulation of T cell anergy; P:negative regulation of systemic arterial blood pressure; P:outflow tract morphogenesis; P:endocardial cushion development; P:regulation of membrane depolarization; P:chromatin organization; P:protein monoubiquitinatio…	EC:6; EC:2.3.2	Ligases; Acyltransferases	IPR000008 (SMART); IPR000569 (SMART); IPR001202 (SMART); G3DSA:2.20.70.10 (GENE3D); IPR001202 (PFAM); IPR024928 (PIRSF); G3DSA:3.90.1750.10 (GENE3D); IPR000008 (PFAM); IPR035892 (G3DSA:2.60.40.GENE3D); G3DSA:2.20.70.10 (GENE3D); IPR000569 (PFAM); G3DSA:3.30.2160.10 (GENE3D); mobidb-lite (MOBIDB_LITE); mobidb-lite (MOBIDB_LITE); mobidb-lite (MOBIDB_LITE); mobidb-lite (MOBIDB_LITE); mobidb-lite (MO…	P:GO:0000209; P:GO:0006511; P:GO:0016567; P:GO:0048814; P:GO:2000650; F:GO:0004842; F:GO:0005515; F:GO:0061630; C:GO:0005737	P:protein polyubiquitination; P:ubiquitin-dependent protein catabolic process; P:protein ubiquitination; P:regulation of dendrite morphogenesis; P:negative regulation of sodium ion transmembrane transporter activity; F:ubiquitin-protein transferase activity; F:protein binding; F:ubiquitin protein ligase activity; C:cytoplasm
Aeleg_00405	RecName: Full=Neuropeptide Y receptor type 2; Short=NPY2-R; AltName: Full=NPY-Y2 receptor; Short=Y2 receptor	392	20	2.24785e-22	46.09	9	P:GO:0007186; P:GO:0010646; P:GO:0023051; P:GO:0048519; P:GO:0050795; P:GO:0051240; F:GO:0005488; F:GO:0008188; C:GO:0120025	P:G protein-coupled receptor signaling pathway; P:regulation of cell communication; P:regulation of signaling; P:negative regulation of biological process; P:regulation of behavior; P:positive regulation of multicellular organismal process; F:binding; F:neuropeptide receptor activity; C:plasma membrane bounded cell projection			IPR000276 (PRINTS); IPR000276 (PFAM); G3DSA:1.20.1070.10 (GENE3D); mobidb-lite (MOBIDB_LITE); mobidb-lite (MOBIDB_LITE); PTHR24241 (PANTHER); IPR017452 (PROSITE_PROFILES); cd00637 (CDD); SSF81321 (SUPERFAMILY)	P:GO:0007186; P:GO:0032870; F:GO:0004930; F:GO:0042277; C:GO:0005886; C:GO:0016020	P:G protein-coupled receptor signaling pathway; P:cellular response to hormone stimulus; F:G protein-coupled receptor activity; F:peptide binding; C:plasma membrane; C:membrane
Aeleg_00406	RecName: Full=Galanin receptor type 2; Short=GAL2-R; Short=GALR-2	388	20	1.29276e-14	45.63	10	P:GO:0003008; P:GO:0007186; P:GO:0007399; P:GO:0007610; P:GO:0030154; P:GO:0048518; P:GO:0070887; F:GO:0005515; F:GO:0008188; C:GO:0016020	P:system process; P:G protein-coupled receptor signaling pathway; P:nervous system development; P:behavior; P:cell differentiation; P:positive regulation of biological process; P:cellular response to chemical stimulus; F:protein binding; F:neuropeptide receptor activity; C:membrane			IPR000276 (PRINTS); IPR000276 (PFAM); G3DSA:1.20.1070.10 (GENE3D); PTHR45695 (PANTHER); IPR017452 (PROSITE_PROFILES); cd00637 (CDD); SSF81321 (SUPERFAMILY)	P:GO:0007186; F:GO:0004930; C:GO:0005886; C:GO:0016020	P:G protein-coupled receptor signaling pathway; F:G protein-coupled receptor activity; C:plasma membrane; C:membrane
Aeleg_00407	RecName: Full=Galanin receptor type 1; Short=GAL1-R; Short=GALR-1	370	20	4.57605e-23	48.5	18	P:GO:0007188; P:GO:0007420; P:GO:0010647; P:GO:0010648; P:GO:0016477; P:GO:0023056; P:GO:0023057; P:GO:0032370; P:GO:0032870; P:GO:0043408; P:GO:0051047; P:GO:0065008; P:GO:0071396; P:GO:0071407; F:GO:0005515; F:GO:0008188; C:GO:0005622; C:GO:0005886	P:adenylate cyclase-modulating G protein-coupled receptor signaling pathway; P:brain development; P:positive regulation of cell communication; P:negative regulation of cell communication; P:cell migration; P:positive regulation of signaling; P:negative regulation of signaling; P:positive regulation of lipid transport; P:cellular response to hormone stimulus; P:regulation of MAPK cascade; P:positi…			IPR000276 (PRINTS); G3DSA:1.20.1070.10 (GENE3D); IPR000276 (PFAM); PTHR45695 (PANTHER); IPR017452 (PROSITE_PROFILES); cd00637 (CDD); SSF81321 (SUPERFAMILY)	P:GO:0007186; F:GO:0004930; C:GO:0005886; C:GO:0016020	P:G protein-coupled receptor signaling pathway; F:G protein-coupled receptor activity; C:plasma membrane; C:membrane
Aeleg_00408	RecName: Full=Gamma-aminobutyric acid receptor subunit rho-2; AltName: Full=GABA(A) receptor subunit rho-2; Short=GABAAR subunit rho-2; AltName: Full=GABA(C) receptor; Flags: Precursor	147	20	8.37865e-17	67.2	36	P:GO:0007165; P:GO:0007214; P:GO:0007601; P:GO:0009410; P:GO:0031987; P:GO:0042752; P:GO:0050804; P:GO:0051259; P:GO:0051932; P:GO:0060012; P:GO:0060078; P:GO:1902476; P:GO:1904456; P:GO:1904862; F:GO:0004890; F:GO:0005237; F:GO:0005261; F:GO:0008068; F:GO:0008503; F:GO:0016595; F:GO:0019904; F:GO:0022851; F:GO:0022852; F:GO:0042802; F:GO:0044877; F:GO:0050811; F:GO:0099507; F:GO:1904315; C:GO:00…	P:signal transduction; P:gamma-aminobutyric acid signaling pathway; P:visual perception; P:response to xenobiotic stimulus; P:locomotion involved in locomotory behavior; P:regulation of circadian rhythm; P:modulation of chemical synaptic transmission; P:protein complex oligomerization; P:synaptic transmission, GABAergic; P:synaptic transmission, glycinergic; P:regulation of postsynaptic membrane …			IPR006028 (PRINTS); IPR006029 (PFAM); IPR038050 (G3DSA:1.20.58.GENE3D); IPR006201 (PANTHER); cd19049 (CDD); IPR036719 (SUPERFAMILY)	P:GO:0006811; P:GO:0007165; P:GO:0007268; P:GO:0034220; P:GO:0042391; P:GO:0050877; P:GO:1902476; F:GO:0004888; F:GO:0005216; F:GO:0005231; F:GO:0005254; F:GO:0030594; F:GO:1904315; C:GO:0005886; C:GO:0016020; C:GO:0043005; C:GO:0045202	P:monoatomic ion transport; P:signal transduction; P:chemical synaptic transmission; P:monoatomic ion transmembrane transport; P:regulation of membrane potential; P:nervous system process; P:chloride transmembrane transport; F:transmembrane signaling receptor activity; F:monoatomic ion channel activity; F:excitatory extracellular ligand-gated monoatomic ion channel activity; F:chloride channel ac…
Aeleg_00409	RecName: Full=Gamma-aminobutyric acid receptor subunit beta-2; AltName: Full=GABA(A) receptor subunit beta-2; Short=GABAAR subunit beta-2; Flags: Precursor	170	20	2.03594e-21	65.89	49	P:GO:0007214; P:GO:0007612; P:GO:0007613; P:GO:0009410; P:GO:0009636; P:GO:0019098; P:GO:0021549; P:GO:0021954; P:GO:0032570; P:GO:0035176; P:GO:0035640; P:GO:0042698; P:GO:0042747; P:GO:0050804; P:GO:0051932; P:GO:0060022; P:GO:0060080; P:GO:0060119; P:GO:0060384; P:GO:0061744; P:GO:0071294; P:GO:0071420; P:GO:0072347; P:GO:0090102; P:GO:1902476; P:GO:1904862; F:GO:0004890; F:GO:0005237; F:GO:00…	P:gamma-aminobutyric acid signaling pathway; P:learning; P:memory; P:response to xenobiotic stimulus; P:response to toxic substance; P:reproductive behavior; P:cerebellum development; P:central nervous system neuron development; P:response to progesterone; P:social behavior; P:exploration behavior; P:ovulation cycle; P:circadian sleep/wake cycle, REM sleep; P:modulation of chemical synaptic trans…			IPR006028 (PRINTS); IPR006029 (PFAM); IPR038050 (G3DSA:1.20.58.GENE3D); IPR006201 (PANTHER); cd19049 (CDD); IPR036719 (SUPERFAMILY)	P:GO:0006811; P:GO:0007165; P:GO:0007268; P:GO:0034220; P:GO:0042391; P:GO:0050877; P:GO:1902476; F:GO:0004888; F:GO:0005216; F:GO:0005231; F:GO:0005254; F:GO:0030594; F:GO:1904315; C:GO:0005886; C:GO:0016020; C:GO:0043005; C:GO:0045202	P:monoatomic ion transport; P:signal transduction; P:chemical synaptic transmission; P:monoatomic ion transmembrane transport; P:regulation of membrane potential; P:nervous system process; P:chloride transmembrane transport; F:transmembrane signaling receptor activity; F:monoatomic ion channel activity; F:excitatory extracellular ligand-gated monoatomic ion channel activity; F:chloride channel ac…
Aeleg_00410	---NA---	160									no IPS match	no IPS match	no IPS match
Aeleg_00411	RecName: Full=Orexin receptor type 2; Short=Ox-2-R; Short=Ox2-R; Short=Ox2R; AltName: Full=Hypocretin receptor type 2	369	20	4.27106e-29	48.13	19	P:GO:0006796; P:GO:0007188; P:GO:0007218; P:GO:0007610; P:GO:0010646; P:GO:0019637; P:GO:0023051; P:GO:0032870; P:GO:0048522; P:GO:0048523; P:GO:0051046; P:GO:0051050; P:GO:0051239; P:GO:0065008; F:GO:0008188; F:GO:0042277; C:GO:0005929; C:GO:0016020; C:GO:0071944	P:phosphate-containing compound metabolic process; P:adenylate cyclase-modulating G protein-coupled receptor signaling pathway; P:neuropeptide signaling pathway; P:behavior; P:regulation of cell communication; P:organophosphate metabolic process; P:regulation of signaling; P:cellular response to hormone stimulus; P:positive regulation of cellular process; P:negative regulation of cellular process…			IPR000276 (PRINTS); IPR000276 (PFAM); G3DSA:1.20.1070.10 (GENE3D); mobidb-lite (MOBIDB_LITE); mobidb-lite (MOBIDB_LITE); PTHR45695 (PANTHER); IPR017452 (PROSITE_PROFILES); cd00637 (CDD); SSF81321 (SUPERFAMILY)	P:GO:0007186; F:GO:0004930; C:GO:0005886; C:GO:0016020	P:G protein-coupled receptor signaling pathway; F:G protein-coupled receptor activity; C:plasma membrane; C:membrane
Aeleg_00412	RecName: Full=Kelch-like protein diablo	568	20	2.6545e-110	53.63	11	P:GO:0006810; P:GO:0007010; P:GO:0016567; P:GO:0048523; P:GO:0051641; F:GO:0003779; F:GO:0060090; C:GO:0005634; C:GO:0005794; C:GO:0030425; C:GO:0098794	P:transport; P:cytoskeleton organization; P:protein ubiquitination; P:negative regulation of cellular process; P:cellular localization; F:actin binding; F:molecular adaptor activity; C:nucleus; C:Golgi apparatus; C:dendrite; C:postsynapse			IPR011705 (SMART); IPR000210 (SMART); IPR006652 (SMART); IPR015915 (G3DSA:2.120.10.GENE3D); IPR011333 (G3DSA:3.30.710.GENE3D); IPR006652 (PFAM); G3DSA:1.25.40.420 (GENE3D); IPR015915 (G3DSA:2.120.10.GENE3D); IPR017096 (PIRSF); IPR000210 (PFAM); IPR011705 (PFAM); PTHR45632 (PANTHER); IPR000210 (PROSITE_PROFILES); IPR015915 (SUPERFAMILY); IPR011333 (SUPERFAMILY); IPR011043 (SUPERFAMILY)	F:GO:0005515	F:protein binding
Aeleg_00413	RecName: Full=KH homology domain-containing protein 4; AltName: Full=Brings lots of money 7; AltName: Full=Pre-mRNA splicing factor protein KHDC4	553	7	1.78011e-40	52.28	4	P:GO:0006397; P:GO:0008380; F:GO:0005488; C:GO:0005634	P:mRNA processing; P:RNA splicing; F:binding; C:nucleus			PF22675 (PFAM); IPR036612 (G3DSA:3.30.1370.GENE3D); mobidb-lite (MOBIDB_LITE); mobidb-lite (MOBIDB_LITE); mobidb-lite (MOBIDB_LITE); mobidb-lite (MOBIDB_LITE); mobidb-lite (MOBIDB_LITE); mobidb-lite (MOBIDB_LITE); mobidb-lite (MOBIDB_LITE); IPR031121 (PANTHER); IPR047889 (CDD)	F:GO:0003723; C:GO:0005634	F:RNA binding; C:nucleus
Aeleg_00414	RecName: Full=Metabotropic glutamate receptor 3; Short=mGluR3; Flags: Precursor	899	20	1.23475e-97	46.22	29	P:GO:0006816; P:GO:0006950; P:GO:0007186; P:GO:0007275; P:GO:0007600; P:GO:0007612; P:GO:0007613; P:GO:0009719; P:GO:0010038; P:GO:0010647; P:GO:0016043; P:GO:0023056; P:GO:0048523; P:GO:0048584; P:GO:0050804; P:GO:0065008; P:GO:0070887; P:GO:1903530; F:GO:0001640; F:GO:0005515; F:GO:0016597; F:GO:0043169; C:GO:0030424; C:GO:0030425; C:GO:0032279; C:GO:0032991; C:GO:0097060; C:GO:0098793; C:GO:00…	P:calcium ion transport; P:response to stress; P:G protein-coupled receptor signaling pathway; P:multicellular organism development; P:sensory perception; P:learning; P:memory; P:response to endogenous stimulus; P:response to metal ion; P:positive regulation of cell communication; P:cellular component organization; P:positive regulation of signaling; P:negative regulation of cellular process; P:p…			IPR000337 (PRINTS); G3DSA:3.40.50.2300 (GENE3D); IPR001828 (PFAM); G3DSA:3.40.50.2300 (GENE3D); IPR038550 (G3DSA:2.10.50.GENE3D); IPR017978 (PFAM); IPR050726 (PANTHER); IPR017978 (PROSITE_PROFILES); cd06350 (CDD); cd13953 (CDD); IPR028082 (SUPERFAMILY)	P:GO:0007186; P:GO:0007216; P:GO:0051966; F:GO:0001640; F:GO:0004930; C:GO:0005886; C:GO:0016020	P:G protein-coupled receptor signaling pathway; P:G protein-coupled glutamate receptor signaling pathway; P:regulation of synaptic transmission, glutamatergic; F:adenylate cyclase inhibiting G protein-coupled glutamate receptor activity; F:G protein-coupled receptor activity; C:plasma membrane; C:membrane
Aeleg_00415	RecName: Full=Protein FAM227B	368	4	1.12098e-16	48.88	3	P:GO:0008150; F:GO:0003674; C:GO:0005575	P:biological_process; F:molecular_function; C:cellular_component			IPR029417 (PFAM); mobidb-lite (MOBIDB_LITE); mobidb-lite (MOBIDB_LITE); mobidb-lite (MOBIDB_LITE); IPR029417 (PANTHER)	no GO terms	no GO terms
Aeleg_00416	RecName: Full=DENN domain-containing protein 3	89	2	4.20117e-11	61.79	4	P:GO:0008333; P:GO:0030163; F:GO:0005085; C:GO:0005737	P:endosome to lysosome transport; P:protein catabolic process; F:guanyl-nucleotide exchange factor activity; C:cytoplasm			G3DSA:3.30.450.200 (GENE3D); IPR005113 (PFAM)	no GO terms	no GO terms
Aeleg_00417	RecName: Full=DENN domain-containing protein 3	535	3	2.23553e-22	44.91	4	P:GO:0016192; P:GO:0048583; P:GO:0051641; C:GO:0005737	P:vesicle-mediated transport; P:regulation of response to stimulus; P:cellular localization; C:cytoplasm			IPR001194 (SMART); IPR001194 (PFAM); mobidb-lite (MOBIDB_LITE); IPR051696 (PANTHER)	P:GO:0032483; C:GO:0031410	P:regulation of Rab protein signal transduction; C:cytoplasmic vesicle
Aeleg_00418	RecName: Full=DENN domain-containing protein 3	316	3	6.53792e-16	46.02	9	P:GO:0007165; P:GO:0008333; P:GO:0030163; P:GO:0032483; F:GO:0005085; F:GO:0005096; C:GO:0005737; C:GO:0005829; C:GO:0031410	P:signal transduction; P:endosome to lysosome transport; P:protein catabolic process; P:regulation of Rab protein signal transduction; F:guanyl-nucleotide exchange factor activity; F:GTPase activator activity; C:cytoplasm; C:cytosol; C:cytoplasmic vesicle			IPR001680 (SMART); IPR015943 (G3DSA:2.130.10.GENE3D); IPR036322 (SUPERFAMILY)	F:GO:0005515	F:protein binding
Aeleg_00419	RecName: Full=Toll-like receptor 2; AltName: CD_antigen=CD282; Flags: Precursor	248	20	4.18086e-14	67.76	65	P:GO:0001774; P:GO:0002238; P:GO:0002730; P:GO:0002755; P:GO:0007250; P:GO:0007612; P:GO:0014005; P:GO:0030837; P:GO:0032695; P:GO:0032700; P:GO:0032717; P:GO:0032720; P:GO:0032722; P:GO:0032728; P:GO:0032731; P:GO:0032735; P:GO:0032741; P:GO:0032755; P:GO:0032757; P:GO:0032760; P:GO:0034136; P:GO:0034137; P:GO:0035666; P:GO:0038124; P:GO:0042495; P:GO:0042496; P:GO:0043032; P:GO:0043123; P:GO:00…	P:microglial cell activation; P:response to molecule of fungal origin; P:regulation of dendritic cell cytokine production; P:MyD88-dependent toll-like receptor signaling pathway; P:activation of NF-kappaB-inducing kinase activity; P:learning; P:microglia development; P:negative regulation of actin filament polymerization; P:negative regulation of interleukin-12 production; P:negative regulation o…			PR01537 (PRINTS); IPR000157 (SMART); IPR035897 (G3DSA:3.40.50.GENE3D); IPR000157 (PFAM); mobidb-lite (MOBIDB_LITE); mobidb-lite (MOBIDB_LITE); mobidb-lite (MOBIDB_LITE); IPR042342 (PANTHER); IPR000157 (PROSITE_PROFILES); IPR035897 (SUPERFAMILY)	P:GO:0007165	P:signal transduction
Aeleg_00420	RecName: Full=Receptor-type tyrosine-protein phosphatase F; AltName: Full=Leukocyte common antigen related; Short=LAR; Flags: Precursor	557	20	9.52298e-115	55.74	62	P:GO:0001937; P:GO:0001960; P:GO:0007156; P:GO:0007157; P:GO:0009410; P:GO:0010596; P:GO:0010842; P:GO:0016525; P:GO:0021510; P:GO:0021549; P:GO:0021766; P:GO:0021987; P:GO:0022038; P:GO:0030517; P:GO:0031290; P:GO:0032687; P:GO:0032688; P:GO:0034164; P:GO:0035335; P:GO:0042059; P:GO:0043525; P:GO:0046426; P:GO:0046627; P:GO:0048598; P:GO:0048671; P:GO:0048681; P:GO:0050804; P:GO:0051387; P:GO:00…	P:negative regulation of endothelial cell proliferation; P:negative regulation of cytokine-mediated signaling pathway; P:homophilic cell adhesion via plasma membrane adhesion molecules; P:heterophilic cell-cell adhesion via plasma membrane cell adhesion molecules; P:response to xenobiotic stimulus; P:negative regulation of endothelial cell migration; P:retina layer formation; P:negative regulatio…	EC:3.1.3.48	Protein-tyrosine-phosphatase	IPR000242 (PRINTS); IPR001251 (SMART); IPR000242 (SMART); IPR011074 (SMART); IPR003595 (SMART); IPR036865 (G3DSA:3.40.525.GENE3D); IPR029021 (G3DSA:3.90.190.GENE3D); IPR001251 (PFAM); IPR000242 (PFAM); IPR050348 (PANTHER); IPR000242 (PROSITE_PROFILES); IPR000387 (PROSITE_PROFILES); IPR001251 (PROSITE_PROFILES); IPR001251 (CDD); IPR036273 (SUPERFAMILY); IPR029021 (SUPERFAMILY); IPR036865 (SUPERFAM…	P:GO:0006470; P:GO:0016311; F:GO:0004725	P:protein dephosphorylation; P:dephosphorylation; F:protein tyrosine phosphatase activity
Aeleg_00421	---NA---	97									no IPS match	no IPS match	no IPS match
Aeleg_00422	---NA---	166									mobidb-lite (MOBIDB_LITE); mobidb-lite (MOBIDB_LITE); mobidb-lite (MOBIDB_LITE)	no GO terms	no GO terms
Aeleg_00423	RecName: Full=Mitogen-activated protein kinase 6; Short=MAP kinase 6; Short=MAPK 6	492	20	7.99319e-99	65.4	124	P:GO:0000278; P:GO:0000911; P:GO:0001556; P:GO:0002221; P:GO:0006972; P:GO:0007265; P:GO:0007430; P:GO:0007479; P:GO:0007552; P:GO:0008286; P:GO:0008340; P:GO:0009555; P:GO:0009620; P:GO:0009636; P:GO:0009738; P:GO:0009862; P:GO:0009868; P:GO:0009875; P:GO:0010120; P:GO:0010183; P:GO:0010200; P:GO:0010224; P:GO:0010229; P:GO:0010759; P:GO:0014044; P:GO:0016242; P:GO:0019233; P:GO:0019369; P:GO:00…	P:mitotic cell cycle; P:cytokinesis by cell plate formation; P:oocyte maturation; P:pattern recognition receptor signaling pathway; P:hyperosmotic response; P:Ras protein signal transduction; P:terminal branching, open tracheal system; P:leg disc proximal/distal pattern formation; P:metamorphosis; P:insulin receptor signaling pathway; P:determination of adult lifespan; P:pollen development; P:res…	EC:2.7.11.1; EC:2.7.11.24	Non-specific serine/threonine protein kinase; Mitogen-activated protein kinase	IPR008350 (PRINTS); IPR000719 (SMART); IPR000719 (PFAM); G3DSA:1.10.510.10 (GENE3D); G3DSA:3.30.200.20 (GENE3D); IPR050117 (PANTHER); IPR000719 (PROSITE_PROFILES); IPR011009 (SUPERFAMILY)	P:GO:0006468; P:GO:0035556; F:GO:0004672; F:GO:0004674; F:GO:0004707; F:GO:0005524; C:GO:0005634; C:GO:0005737	P:protein phosphorylation; P:intracellular signal transduction; F:protein kinase activity; F:protein serine/threonine kinase activity; F:MAP kinase activity; F:ATP binding; C:nucleus; C:cytoplasm
Aeleg_00424	---NA---	287									IPR007074 (PFAM); IPR052613 (PANTHER)	no GO terms	no GO terms
Aeleg_00425	---NA---	280									IPR007074 (PFAM); IPR052613 (PANTHER)	no GO terms	no GO terms
Aeleg_00426	RecName: Full=Regulation of nuclear pre-mRNA domain-containing protein 1A; AltName: Full=Cyclin-dependent kinase inhibitor 2B-related protein; AltName: Full=p15INK4B-related protein	1130	11	1.2512e-27	56.52	11	P:GO:0001111; P:GO:0008284; P:GO:0010564; P:GO:0031124; P:GO:0045944; F:GO:0042802; F:GO:0099122; C:GO:0005654; C:GO:0005694; C:GO:0033620; C:GO:0097550	P:RNA polymerase II promoter clearance; P:positive regulation of cell population proliferation; P:regulation of cell cycle process; P:mRNA 3'-end processing; P:positive regulation of transcription by RNA polymerase II; F:identical protein binding; F:RNA polymerase II C-terminal domain binding; C:nucleoplasm; C:chromosome; C:Mei2 nuclear dot complex; C:transcription preinitiation complex			IPR006569 (SMART); IPR006569 (PFAM); IPR008942 (G3DSA:1.25.40.GENE3D); mobidb-lite (MOBIDB_LITE); mobidb-lite (MOBIDB_LITE); mobidb-lite (MOBIDB_LITE); mobidb-lite (MOBIDB_LITE); mobidb-lite (MOBIDB_LITE); mobidb-lite (MOBIDB_LITE); mobidb-lite (MOBIDB_LITE); mobidb-lite (MOBIDB_LITE); mobidb-lite (MOBIDB_LITE); mobidb-lite (MOBIDB_LITE); mobidb-lite (MOBIDB_LITE); mobidb-lite (MOBIDB_LITE); mobi…	P:GO:0031124; F:GO:0000993	P:mRNA 3'-end processing; F:RNA polymerase II complex binding
Aeleg_00427	RecName: Full=Galactose-1-phosphate uridylyltransferase; Short=Gal-1-P uridylyltransferase; AltName: Full=UDP-glucose--hexose-1-phosphate uridylyltransferase	187	16	2.5891e-43	49.8	10	P:GO:0006011; P:GO:0006796; P:GO:0033499; P:GO:0034655; P:GO:0052573; P:GO:1901136; F:GO:0005515; F:GO:0008108; F:GO:0008270; C:GO:0005794	P:UDP-glucose metabolic process; P:phosphate-containing compound metabolic process; P:galactose catabolic process via UDP-galactose; P:nucleobase-containing compound catabolic process; P:UDP-D-galactose metabolic process; P:carbohydrate derivative catabolic process; F:protein binding; F:UDP-glucose:hexose-1-phosphate uridylyltransferase activity; F:zinc ion binding; C:Golgi apparatus	EC:2.7.7.12	UDP-glucose--hexose-1-phosphate uridylyltransferase	IPR036265 (G3DSA:3.30.428.GENE3D); IPR005849 (PFAM); IPR036265 (G3DSA:3.30.428.GENE3D); IPR036265 (G3DSA:3.30.428.GENE3D); mobidb-lite (MOBIDB_LITE); mobidb-lite (MOBIDB_LITE); IPR001937 (PANTHER); IPR036265 (SUPERFAMILY)	P:GO:0006012; P:GO:0033499; F:GO:0008108; F:GO:0008270; C:GO:0005737	P:galactose metabolic process; P:galactose catabolic process via UDP-galactose; F:UDP-glucose:hexose-1-phosphate uridylyltransferase activity; F:zinc ion binding; C:cytoplasm
Aeleg_00428	RecName: Full=Atrial natriuretic peptide receptor 2; AltName: Full=Atrial natriuretic peptide receptor type B; Short=ANP-B; Short=ANPR-B; Short=NPR-B; AltName: Full=Guanylate cyclase B; Short=GC-B; Flags: Precursor	279	20	8.37191e-42	43.3	28	P:GO:0001944; P:GO:0006950; P:GO:0007165; P:GO:0007281; P:GO:0007409; P:GO:0007548; P:GO:0007600; P:GO:0008015; P:GO:0008152; P:GO:0009719; P:GO:0009887; P:GO:0009888; P:GO:0021675; P:GO:0035239; P:GO:0042221; P:GO:0048518; P:GO:0048523; P:GO:0048589; P:GO:0048608; P:GO:0060348; P:GO:0065008; F:GO:0005515; F:GO:0016829; F:GO:0038023; C:GO:0005622; C:GO:0005929; C:GO:0016020; C:GO:0043005	P:vasculature development; P:response to stress; P:signal transduction; P:germ cell development; P:axonogenesis; P:sex differentiation; P:sensory perception; P:blood circulation; P:metabolic process; P:response to endogenous stimulus; P:animal organ morphogenesis; P:tissue development; P:nerve development; P:tube morphogenesis; P:response to chemical; P:positive regulation of biological process; …	EC:4	Lyases	IPR001054 (SMART); IPR001245 (PFAM); G3DSA:6.10.250.780 (GENE3D); IPR001054 (PFAM); IPR011645 (PFAM); G3DSA:1.10.510.10 (GENE3D); IPR029787 (G3DSA:3.30.70.GENE3D); IPR050401 (PANTHER); IPR001054 (PROSITE_PROFILES); IPR000719 (PROSITE_PROFILES); IPR001054 (CDD); IPR029787 (SUPERFAMILY); IPR011009 (SUPERFAMILY)	P:GO:0006182; P:GO:0006468; P:GO:0007168; P:GO:0009190; P:GO:0035556; F:GO:0001653; F:GO:0004016; F:GO:0004383; F:GO:0004672; F:GO:0005524; C:GO:0005886	P:cGMP biosynthetic process; P:protein phosphorylation; P:receptor guanylyl cyclase signaling pathway; P:cyclic nucleotide biosynthetic process; P:intracellular signal transduction; F:peptide receptor activity; F:adenylate cyclase activity; F:guanylate cyclase activity; F:protein kinase activity; F:ATP binding; C:plasma membrane
Aeleg_00429	RecName: Full=Atrial natriuretic peptide receptor 2; AltName: Full=Atrial natriuretic peptide receptor type B; Short=ANP-B; Short=ANPR-B; Short=NPR-B; AltName: Full=Guanylate cyclase B; Short=GC-B; Flags: Precursor	404	20	9.87283e-19	49.67	52	P:GO:0001503; P:GO:0001541; P:GO:0003018; P:GO:0006182; P:GO:0006915; P:GO:0006996; P:GO:0007168; P:GO:0007267; P:GO:0007338; P:GO:0007409; P:GO:0007600; P:GO:0008217; P:GO:0009605; P:GO:0009725; P:GO:0010243; P:GO:0010753; P:GO:0021562; P:GO:0040014; P:GO:0042060; P:GO:0042417; P:GO:0045926; P:GO:0048514; P:GO:0048565; P:GO:0048599; P:GO:0048662; P:GO:0048806; P:GO:0050878; P:GO:0051093; P:GO:00…	P:ossification; P:ovarian follicle development; P:vascular process in circulatory system; P:cGMP biosynthetic process; P:apoptotic process; P:organelle organization; P:receptor guanylyl cyclase signaling pathway; P:cell-cell signaling; P:single fertilization; P:axonogenesis; P:sensory perception; P:regulation of blood pressure; P:response to external stimulus; P:response to hormone; P:response to…	EC:4.6.1.2	Guanylate cyclase	IPR001170 (PRINTS); G3DSA:1.10.510.10 (GENE3D); G3DSA:3.40.50.2300 (GENE3D); IPR001828 (PFAM); IPR001245 (PFAM); IPR050401 (PANTHER); IPR011009 (SUPERFAMILY); IPR028082 (SUPERFAMILY)	P:GO:0006182; P:GO:0006468; P:GO:0007168; F:GO:0001653; F:GO:0004016; F:GO:0004383; F:GO:0004672; C:GO:0005886; C:GO:0016020	P:cGMP biosynthetic process; P:protein phosphorylation; P:receptor guanylyl cyclase signaling pathway; F:peptide receptor activity; F:adenylate cyclase activity; F:guanylate cyclase activity; F:protein kinase activity; C:plasma membrane; C:membrane
Aeleg_00430	RecName: Full=Ubiquitin-conjugating enzyme E2; AltName: Full=E2 ubiquitin-conjugating enzyme; AltName: Full=UBCv1; AltName: Full=Ubiquitin carrier protein; AltName: Full=Ubiquitin-protein ligase; AltName: Full=pI215L	219	20	7.46269e-93	68.77	19	P:GO:0000082; P:GO:0006270; P:GO:0006513; P:GO:0035458; P:GO:0036503; P:GO:0043161; P:GO:0043525; P:GO:0043951; P:GO:0070534; P:GO:0070848; P:GO:0070936; P:GO:0090261; F:GO:0005524; F:GO:0031625; F:GO:0061631; C:GO:0005783; C:GO:0005811; C:GO:0005829; C:GO:0016607	P:G1/S transition of mitotic cell cycle; P:DNA replication initiation; P:protein monoubiquitination; P:cellular response to interferon-beta; P:ERAD pathway; P:proteasome-mediated ubiquitin-dependent protein catabolic process; P:positive regulation of neuron apoptotic process; P:negative regulation of cAMP-mediated signaling; P:protein K63-linked ubiquitination; P:response to growth factor; P:prot…	EC:2.3.2.23	E2 ubiquitin-conjugating enzyme	SM00212 (SMART); IPR000608 (PFAM); IPR016135 (G3DSA:3.10.110.GENE3D); mobidb-lite (MOBIDB_LITE); mobidb-lite (MOBIDB_LITE); IPR050113 (PANTHER); IPR000608 (PROSITE_PROFILES); IPR000608 (CDD); IPR016135 (SUPERFAMILY)	P:GO:0000209; P:GO:0006511; F:GO:0061631	P:protein polyubiquitination; P:ubiquitin-dependent protein catabolic process; F:ubiquitin conjugating enzyme activity
Aeleg_00431	RecName: Full=Retinal guanylyl cyclase 2; Short=RETGC-2; AltName: Full=Guanylate cyclase 2F, retinal; AltName: Full=Guanylate cyclase F; Short=GC-F; AltName: Full=Rod outer segment membrane guanylate cyclase 2; Short=ROS-GC2; Flags: Precursor	201	19	5.59556e-08	45.5	23	P:GO:0007267; P:GO:0009266; P:GO:0009581; P:GO:0009582; P:GO:0035556; P:GO:0048523; P:GO:0050877; P:GO:0051952; P:GO:0065008; P:GO:1903530; F:GO:0004930; F:GO:0005515; F:GO:0009975; F:GO:0016849; C:GO:0001750; C:GO:0005737; C:GO:0012505; C:GO:0031090; C:GO:0031253; C:GO:0036477; C:GO:0043231; C:GO:0043235; C:GO:0045202	P:cell-cell signaling; P:response to temperature stimulus; P:detection of external stimulus; P:detection of abiotic stimulus; P:intracellular signal transduction; P:negative regulation of cellular process; P:nervous system process; P:regulation of amine transport; P:regulation of biological quality; P:regulation of secretion by cell; F:G protein-coupled receptor activity; F:protein binding; F:cyc…	EC:4.6	Phosphorus-oxygen lyases	G3DSA:3.40.50.2300 (GENE3D); IPR001828 (PFAM); IPR052612 (PANTHER); IPR028082 (SUPERFAMILY)	P:GO:0007165; F:GO:0017046; F:GO:0038023	P:signal transduction; F:peptide hormone binding; F:signaling receptor activity
Aeleg_00432	RecName: Full=Alpha-xylosidase	709	20	1.52021e-152	42.38	9	P:GO:0005975; P:GO:0043170; P:GO:0043568; P:GO:0048741; P:GO:0051897; F:GO:0005515; F:GO:0090599; C:GO:0005789; C:GO:0031965	P:carbohydrate metabolic process; P:macromolecule metabolic process; P:positive regulation of insulin-like growth factor receptor signaling pathway; P:skeletal muscle fiber development; P:positive regulation of phosphatidylinositol 3-kinase/protein kinase B signal transduction; F:protein binding; F:alpha-glucosidase activity; C:endoplasmic reticulum membrane; C:nuclear membrane	EC:3.2.1	Glycosylases	IPR000322 (PFAM); IPR013780 (G3DSA:2.60.40.GENE3D); IPR048395 (PFAM); G3DSA:3.20.20.80 (GENE3D); mobidb-lite (MOBIDB_LITE); IPR050985 (PANTHER); cd06592 (CDD); SSF51011 (SUPERFAMILY); IPR017853 (SUPERFAMILY)	P:GO:0005975; F:GO:0004553	P:carbohydrate metabolic process; F:hydrolase activity, hydrolyzing O-glycosyl compounds
Aeleg_00433	RecName: Full=Threonine--tRNA ligase 2, cytoplasmic; AltName: Full=Threonyl-tRNA synthetase; Short=ThrRS; AltName: Full=Threonyl-tRNA synthetase protein 3	491	20	0	52.23	8	P:GO:0006435; P:GO:0008340; F:GO:0004829; F:GO:0005524; F:GO:0008270; F:GO:0042802; C:GO:0005634; C:GO:0005737	P:threonyl-tRNA aminoacylation; P:determination of adult lifespan; F:threonine-tRNA ligase activity; F:ATP binding; F:zinc ion binding; F:identical protein binding; C:nucleus; C:cytoplasm	EC:6.1.1.3	Threonine--tRNA ligase	IPR002320 (PRINTS); IPR012947 (SMART); IPR004154 (PFAM); IPR045864 (G3DSA:3.30.930.GENE3D); IPR036621 (G3DSA:3.40.50.GENE3D); IPR012947 (PFAM); G3DSA:3.30.980.10 (GENE3D); IPR045864 (G3DSA:3.30.930.GENE3D); IPR045864 (G3DSA:3.30.930.GENE3D); G3DSA:3.30.54.20 (GENE3D); mobidb-lite (MOBIDB_LITE); mobidb-lite (MOBIDB_LITE); PTHR11451 (PANTHER); IPR047246 (CDD); IPR018163 (SUPERFAMILY); IPR045864 (SU…	P:GO:0006435; P:GO:0043039; F:GO:0000166; F:GO:0004812; F:GO:0004829; F:GO:0005524; C:GO:0005737	P:threonyl-tRNA aminoacylation; P:tRNA aminoacylation; F:nucleotide binding; F:aminoacyl-tRNA ligase activity; F:threonine-tRNA ligase activity; F:ATP binding; C:cytoplasm
Aeleg_00434	---NA---	568									G3DSA:2.40.300.10 (GENE3D)	no GO terms	no GO terms
Aeleg_00435	---NA---	540									mobidb-lite (MOBIDB_LITE); mobidb-lite (MOBIDB_LITE)	no GO terms	no GO terms
Aeleg_00436	---NA---	541									no IPS match	no IPS match	no IPS match
Aeleg_00437	---NA---	1083									no IPS match	no IPS match	no IPS match
Aeleg_00438	RecName: Full=Probable UDP-sugar transporter protein SLC35A4; AltName: Full=Solute carrier family 35 member A4	225	14	7.62075e-17	58.86	5	P:GO:0015739; P:GO:0055085; F:GO:0005515; F:GO:0015136; C:GO:0000139	P:sialic acid transport; P:transmembrane transport; F:protein binding; F:sialic acid transmembrane transporter activity; C:Golgi membrane			IPR007271 (PFAM); IPR007271 (PANTHER)	P:GO:0090481; F:GO:0015165; C:GO:0000139; C:GO:0016020; C:GO:0030173	P:pyrimidine nucleotide-sugar transmembrane transport; F:pyrimidine nucleotide-sugar transmembrane transporter activity; C:Golgi membrane; C:membrane; C:obsolete integral component of Golgi membrane
Aeleg_00439	RecName: Full=Neuronal acetylcholine receptor subunit alpha-7; Flags: Precursor	418	20	1.73064e-77	50.25	50	P:GO:0001818; P:GO:0001934; P:GO:0006816; P:GO:0006937; P:GO:0007399; P:GO:0007600; P:GO:0007613; P:GO:0009628; P:GO:0010243; P:GO:0022603; P:GO:0030534; P:GO:0034220; P:GO:0035094; P:GO:0042127; P:GO:0042698; P:GO:0043410; P:GO:0045471; P:GO:0046649; P:GO:0048513; P:GO:0048585; P:GO:0050727; P:GO:0050808; P:GO:0051128; P:GO:0051240; P:GO:0051248; P:GO:0051347; P:GO:0051952; P:GO:0070372; P:GO:00…	P:negative regulation of cytokine production; P:positive regulation of protein phosphorylation; P:calcium ion transport; P:regulation of muscle contraction; P:nervous system development; P:sensory perception; P:memory; P:response to abiotic stimulus; P:response to organonitrogen compound; P:regulation of anatomical structure morphogenesis; P:adult behavior; P:monoatomic ion transmembrane transpor…			IPR006201 (PRINTS); IPR006029 (PFAM); IPR036734 (G3DSA:2.70.170.GENE3D); IPR036734 (G3DSA:2.70.170.GENE3D); IPR038050 (G3DSA:1.20.58.GENE3D); IPR006202 (PFAM); IPR038050 (G3DSA:1.20.58.GENE3D); IPR006201 (PANTHER); cd19051 (CDD); cd18997 (CDD); IPR036719 (SUPERFAMILY); IPR036734 (SUPERFAMILY)	P:GO:0006811; P:GO:0007165; P:GO:0007268; P:GO:0034220; P:GO:0042391; P:GO:0050877; F:GO:0004888; F:GO:0005216; F:GO:0005230; F:GO:0005231; F:GO:0030594; F:GO:1904315; C:GO:0005886; C:GO:0016020; C:GO:0043005; C:GO:0045202	P:monoatomic ion transport; P:signal transduction; P:chemical synaptic transmission; P:monoatomic ion transmembrane transport; P:regulation of membrane potential; P:nervous system process; F:transmembrane signaling receptor activity; F:monoatomic ion channel activity; F:extracellular ligand-gated monoatomic ion channel activity; F:excitatory extracellular ligand-gated monoatomic ion channel activ…
Aeleg_00440	RecName: Full=Uromodulin; AltName: Full=Tamm-Horsfall urinary glycoprotein; Short=THP; Contains: RecName: Full=Uromodulin, secreted form; Flags: Precursor	150	16	3.09539e-23	55.49	51	P:GO:0002251; P:GO:0003091; P:GO:0003094; P:GO:0006629; P:GO:0006874; P:GO:0006883; P:GO:0006914; P:GO:0006954; P:GO:0007029; P:GO:0008217; P:GO:0008380; P:GO:0009410; P:GO:0009414; P:GO:0015747; P:GO:0030643; P:GO:0030644; P:GO:0032496; P:GO:0033209; P:GO:0033555; P:GO:0034620; P:GO:0035809; P:GO:0036503; P:GO:0044861; P:GO:0045087; P:GO:0046720; P:GO:0050829; P:GO:0051223; P:GO:0055075; P:GO:00…	P:organ or tissue specific immune response; P:renal water homeostasis; P:glomerular filtration; P:lipid metabolic process; P:intracellular calcium ion homeostasis; P:intracellular sodium ion homeostasis; P:autophagy; P:inflammatory response; P:endoplasmic reticulum organization; P:regulation of blood pressure; P:RNA splicing; P:response to xenobiotic stimulus; P:response to water deprivation; P:u…			PTHR36191 (PANTHER)	no GO terms	no GO terms
Aeleg_00441	RecName: Full=Gamma-aminobutyric acid receptor subunit beta-2; AltName: Full=GABA(A) receptor subunit beta-2; Short=GABAAR subunit beta-2; Flags: Precursor	691	20	1.48659e-48	57.04	58	P:GO:0001964; P:GO:0006936; P:GO:0007214; P:GO:0007218; P:GO:0007612; P:GO:0007613; P:GO:0009410; P:GO:0009636; P:GO:0019098; P:GO:0021549; P:GO:0021954; P:GO:0032570; P:GO:0035176; P:GO:0035640; P:GO:0042698; P:GO:0042747; P:GO:0045664; P:GO:0050804; P:GO:0051932; P:GO:0051970; P:GO:0060022; P:GO:0060080; P:GO:0060119; P:GO:0060384; P:GO:0061744; P:GO:0071230; P:GO:0071294; P:GO:0071361; P:GO:00…	P:startle response; P:muscle contraction; P:gamma-aminobutyric acid signaling pathway; P:neuropeptide signaling pathway; P:learning; P:memory; P:response to xenobiotic stimulus; P:response to toxic substance; P:reproductive behavior; P:cerebellum development; P:central nervous system neuron development; P:response to progesterone; P:social behavior; P:exploration behavior; P:ovulation cycle; P:ci…			IPR006201 (PRINTS); IPR006028 (PRINTS); IPR038050 (G3DSA:1.20.58.GENE3D); IPR006029 (PFAM); IPR036734 (G3DSA:2.70.170.GENE3D); IPR036734 (G3DSA:2.70.170.GENE3D); IPR036734 (G3DSA:2.70.170.GENE3D); IPR006202 (PFAM); IPR006201 (PANTHER); cd19049 (CDD); IPR036734 (SUPERFAMILY); IPR036734 (SUPERFAMILY); IPR036719 (SUPERFAMILY); IPR036734 (SUPERFAMILY)	P:GO:0006811; P:GO:0007165; P:GO:0007268; P:GO:0034220; P:GO:0042391; P:GO:0050877; P:GO:1902476; F:GO:0004888; F:GO:0005216; F:GO:0005230; F:GO:0005231; F:GO:0005254; F:GO:0030594; F:GO:1904315; C:GO:0005886; C:GO:0016020; C:GO:0043005; C:GO:0045202	P:monoatomic ion transport; P:signal transduction; P:chemical synaptic transmission; P:monoatomic ion transmembrane transport; P:regulation of membrane potential; P:nervous system process; P:chloride transmembrane transport; F:transmembrane signaling receptor activity; F:monoatomic ion channel activity; F:extracellular ligand-gated monoatomic ion channel activity; F:excitatory extracellular ligan…
Aeleg_00442	RecName: Full=Usherin; AltName: Full=Usher syndrome type IIa protein homolog; AltName: Full=Usher syndrome type-2A protein homolog; Flags: Precursor	295	20	6.15926e-58	51.73	49	P:GO:0001738; P:GO:0001755; P:GO:0006950; P:GO:0007155; P:GO:0007411; P:GO:0007420; P:GO:0007517; P:GO:0007601; P:GO:0007605; P:GO:0008152; P:GO:0009416; P:GO:0009605; P:GO:0009887; P:GO:0010001; P:GO:0010647; P:GO:0022607; P:GO:0023056; P:GO:0030903; P:GO:0040012; P:GO:0042127; P:GO:0042491; P:GO:0045184; P:GO:0045494; P:GO:0048496; P:GO:0048598; P:GO:0048754; P:GO:0050808; P:GO:0051649; P:GO:00…	P:morphogenesis of a polarized epithelium; P:neural crest cell migration; P:response to stress; P:cell adhesion; P:axon guidance; P:brain development; P:muscle organ development; P:visual perception; P:sensory perception of sound; P:metabolic process; P:response to light stimulus; P:response to external stimulus; P:animal organ morphogenesis; P:glial cell differentiation; P:positive regulation of…			PR00011 (PRINTS); IPR002049 (SMART); G3DSA:2.10.25.10 (GENE3D); G3DSA:2.10.25.10 (GENE3D); IPR002049 (PFAM); IPR050440 (PANTHER); IPR002049 (PROSITE_PROFILES); IPR002049 (PROSITE_PROFILES); IPR002049 (PROSITE_PROFILES); IPR002049 (PROSITE_PROFILES); IPR002049 (CDD); IPR002049 (CDD); IPR002049 (CDD); IPR002049 (CDD); IPR002049 (CDD); SSF57196 (SUPERFAMILY); SSF57196 (SUPERFAMILY); SSF57196 (SUPERF…	P:GO:0009887; P:GO:0009888; P:GO:0016477; P:GO:0034446; P:GO:0070831; C:GO:0043256	P:animal organ morphogenesis; P:tissue development; P:cell migration; P:substrate adhesion-dependent cell spreading; P:basement membrane assembly; C:laminin complex
Aeleg_00443	RecName: Full=Usherin; AltName: Full=Usher syndrome type IIa protein homolog; AltName: Full=Usher syndrome type-2A protein homolog; Flags: Precursor	452	20	3.13654e-52	51.54	27	P:GO:0006950; P:GO:0007600; P:GO:0009628; P:GO:0009967; P:GO:0010842; P:GO:0016477; P:GO:0030155; P:GO:0040017; P:GO:0045198; P:GO:0048754; P:GO:0050793; P:GO:0051239; P:GO:0060113; P:GO:0061304; P:GO:0061564; P:GO:0071711; F:GO:0005198; F:GO:0005515; F:GO:0044877; C:GO:0005576; C:GO:0005737; C:GO:0032421; C:GO:0043005; C:GO:0043227; C:GO:0043256; C:GO:0045202; C:GO:0098590	P:response to stress; P:sensory perception; P:response to abiotic stimulus; P:positive regulation of signal transduction; P:retina layer formation; P:cell migration; P:regulation of cell adhesion; P:positive regulation of locomotion; P:establishment of epithelial cell apical/basal polarity; P:branching morphogenesis of an epithelial tube; P:regulation of developmental process; P:regulation of mul…			IPR008211 (SMART); G3DSA:2.60.120.200 (GENE3D); G3DSA:2.60.120.260 (GENE3D); PF13385 (PFAM); IPR008211 (PFAM); IPR050440 (PANTHER); IPR008211 (PROSITE_PROFILES); IPR008979 (SUPERFAMILY); IPR013320 (SUPERFAMILY)	P:GO:0009887; P:GO:0009888	P:animal organ morphogenesis; P:tissue development
Aeleg_00444	---NA---	80									no IPS match	no IPS match	no IPS match
[truncated: 21,976 more rows]

## Sheet: TableS4
Table S4. Summary of the reads that were mapped to each host gene. Legend: A = Aposymbiotic, B = Dinoflagellate B. muscatinei, and G = Chlorophyte E. marina.
SeqName	AeleB1	AeleB2	AeleB3	AeleB4	AeleG1	AeleG2	AeleG3	AeleG4	AeleA1	AeleA2	AeleA3	AeleA4
Aeleg_00001	5802	5079	5927	5654	4128	3683	4031	3424	4346	10140	4448	12964
Aeleg_00002	41	45	72	35	18	30	44	16	48	79	54	123
Aeleg_00003	69	58	77	46	43	38	51	52	74	62	55	55
Aeleg_00004	75	146	111	89	58	54	63	27	76	42	83	72
Aeleg_00005	1384	1291	1814	1592	305	774	912	455	1601	798	2623	1491
Aeleg_00006	1378	1621	2259	1444	551	897	1113	350	1300	496	1089	1056
Aeleg_00007	448	632	659	425	235	265	357	216	463	258	457	361
Aeleg_00008	0	0	0	0	0	0	0	0	0	0	0	0
Aeleg_00009	3	1	1	2	0	0	2	3	2	1	0	3
Aeleg_00010	20	4	21	15	6	6	7	2	14	0	18	0
Aeleg_00011	38	29	52	27	52	47	34	34	16	43	26	27
Aeleg_00012	2506	1580	1933	1903	774	1191	1461	1960	3061	2257	3396	2618
Aeleg_00013	13	10	8	7	7	12	9	21	25	24	25	21
Aeleg_00014	304	148	191	187	195	215	290	516	560	583	559	515
Aeleg_00015	132	81	69	84	56	53	76	21	99	38	73	34
Aeleg_00016	15	2	3	6	8	12	9	27	30	33	20	21
Aeleg_00017	67	37	48	46	47	48	63	144	142	156	136	139
Aeleg_00018	34	23	28	20	21	29	26	58	58	81	66	71
Aeleg_00019	278	403	389	265	142	185	259	120	299	140	373	291
Aeleg_00020	49	72	58	40	12	29	17	0	30	5	19	26
Aeleg_00021	116	89	112	83	40	59	69	6	96	23	75	91
Aeleg_00022	173	143	220	130	56	87	109	10	134	22	126	109
[truncated: 22,398 more rows]

## Sheet: TableS5
Table S5. Normalize table for metabolites with a Human Metabolome Database (HMDB) reference. Legend: A = Aposymbiotic, B = Dinoflagellate B. muscatinei, and G = Chlorophyte E. marina.
[truncated: 278 more rows]

[truncated: 3 more sheets: TableS6, TableS7, TableS8]
